# Supplementary material for: Genetic associations in ankylosing spondylitis: circulating proteins as drug targets and biomarkers
Source: Front Immunol. 2024 May 21;15:1394438. doi: 10.3389/fimmu.2024.1394438 (PMC11148386; doi:10.3389/fimmu.2024.1394438)
Supplement: Supplementary file 2 [file DataSheet_1.xlsx]

## Sheet: Supplementary Table 1-1
Supplementary Table 1-1.Causal relationship between circulating plasma proteins and AS
id.exposure	id.outcome	outcome	exposure	method	nsnp	b	se	pval	lo_ci	up_ci	or	or_lci95	or_uci95
A1BG	Z5jZQ3	outcome	exposure	Wald ratio	1	0.0860331	0.0802208	0.283516	-0.0711996	0.243266	1.08984	0.931276	1.27541
A2M	Z5jZQ3	outcome	exposure	Wald ratio	1	0.212873	0.169143	0.208197	-0.118647	0.544392	1.23723	0.888121	1.72356
A2ML1	Z5jZQ3	outcome	exposure	Wald ratio	1	0.0715469	0.118592	0.546306	-0.160893	0.303987	1.07417	0.851383	1.35525
A4GALT	Z5jZQ3	outcome	exposure	Wald ratio	1	0.0451162	0.0725645	0.534114	-0.0971103	0.187343	1.04615	0.907456	1.20604
ABHD10	Z5jZQ3	outcome	exposure	Wald ratio	1	-0.160387	0.273375	0.557409	-0.696202	0.375427	0.851814	0.498475	1.45561
ABLIM3	Z5jZQ3	outcome	exposure	Wald ratio	1	-0.0787928	0.211841	0.709935	-0.494001	0.336415	0.924231	0.61018	1.39992
ABO	Z5jZQ3	outcome	exposure	Wald ratio	1	0.0529219	0.0200673	0.00835885	0.01359	0.0922538	1.05435	1.01368	1.09664
ACAA1	Z5jZQ3	outcome	exposure	Wald ratio	1	-0.288597	0.134855	0.0323505	-0.552912	-0.0242811	0.749314	0.575272	0.976011
ACADM	Z5jZQ3	outcome	exposure	Wald ratio	1	-0.02366	0.0597002	0.691874	-0.140672	0.0933524	0.976618	0.868774	1.09785
ACADSB	Z5jZQ3	outcome	exposure	Wald ratio	1	-0.212798	0.067302	0.00156777	-0.34471	-0.0808861	0.808319	0.708426	0.922299
ACAN	Z5jZQ3	outcome	exposure	Wald ratio	1	-0.0549795	0.179994	0.760022	-0.407767	0.297808	0.946505	0.665134	1.3469
ACAP2	Z5jZQ3	outcome	exposure	Wald ratio	1	-0.982384	0.537118	0.0674012	-2.03514	0.070368	0.374418	0.130663	1.0729
ACAT1	Z5jZQ3	outcome	exposure	Wald ratio	1	-0.0854636	0.0799238	0.284929	-0.242114	0.0711871	0.918087	0.784966	1.07378
ACAT2	Z5jZQ3	outcome	exposure	Wald ratio	1	-0.0575209	0.0617714	0.351755	-0.178593	0.063551	0.944102	0.836446	1.06561
ACBD6	Z5jZQ3	outcome	exposure	Wald ratio	1	0.0827521	0.213025	0.697674	-0.334777	0.500281	1.08627	0.715498	1.64918
ACBD7	Z5jZQ3	outcome	exposure	Wald ratio	1	-0.128644	0.189757	0.497809	-0.500569	0.24328	0.879287	0.606186	1.27543
ACE	Z5jZQ3	outcome	exposure	Wald ratio	1	-0.0471076	0.0362479	0.19374	-0.118154	0.0239384	0.953985	0.88856	1.02423
ACHE	Z5jZQ3	outcome	exposure	Wald ratio	1	0.0229154	0.090468	0.800038	-0.154402	0.200233	1.02318	0.856928	1.22169
ACOT13	Z5jZQ3	outcome	exposure	Wald ratio	1	-0.3839	0.109146	0.00043598	-0.597827	-0.169972	0.6812	0.550006	0.843688
ACOT8	Z5jZQ3	outcome	exposure	Wald ratio	1	-0.206896	0.254405	0.416073	-0.70553	0.291739	0.813104	0.493847	1.33875
ACP1	Z5jZQ3	outcome	exposure	Wald ratio	1	-0.0289948	0.0225683	0.198877	-0.0732287	0.0152391	0.971421	0.929388	1.01536
ACP3	Z5jZQ3	outcome	exposure	Wald ratio	1	-0.104101	0.192648	0.588943	-0.481691	0.273489	0.901134	0.617738	1.31454
ACP5	Z5jZQ3	outcome	exposure	Wald ratio	1	-0.0485086	0.0777424	0.53265	-0.200884	0.103867	0.952649	0.818008	1.10945
ACP6	Z5jZQ3	outcome	exposure	Wald ratio	1	0.0372358	0.0316006	0.238666	-0.0247013	0.099173	1.03794	0.975601	1.10426
ACTN1	Z5jZQ3	outcome	exposure	Wald ratio	1	0.160411	0.357882	0.653992	-0.541038	0.86186	1.17399	0.582144	2.36756
ACVRL1	Z5jZQ3	outcome	exposure	Wald ratio	1	0.118474	0.0848944	0.16285	-0.0479185	0.284867	1.12578	0.953211	1.32959
ACYP2	Z5jZQ3	outcome	exposure	Wald ratio	1	0.0274217	0.070262	0.696331	-0.110292	0.165135	1.0278	0.895573	1.17955
ADA2	Z5jZQ3	outcome	exposure	Wald ratio	1	0.00122661	0.0328731	0.970235	-0.0632047	0.0656579	1.00123	0.938751	1.06786
ADAM12	Z5jZQ3	outcome	exposure	Wald ratio	1	0.00253262	0.134282	0.984952	-0.26066	0.265725	1.00254	0.770543	1.30438
ADAM19	Z5jZQ3	outcome	exposure	Wald ratio	1	-0.0828321	0.112301	0.460763	-0.302942	0.137277	0.920506	0.738642	1.14715
ADAM23	Z5jZQ3	outcome	exposure	Wald ratio	1	0.0140356	0.0672407	0.834653	-0.117756	0.145827	1.01413	0.888913	1.157
ADAMTS13	Z5jZQ3	outcome	exposure	Wald ratio	1	-0.0268403	0.0619776	0.664968	-0.148316	0.0946359	0.973517	0.862158	1.09926
ADAMTS5	Z5jZQ3	outcome	exposure	Wald ratio	1	0.0257429	0.0423451	0.543233	-0.0572535	0.108739	1.02608	0.944355	1.11487
ADAMTSL1	Z5jZQ3	outcome	exposure	Wald ratio	1	0.125092	0.110467	0.257467	-0.0914225	0.341607	1.13325	0.912632	1.40721
ADAMTSL2	Z5jZQ3	outcome	exposure	Wald ratio	1	0.0594555	0.242937	0.806661	-0.416702	0.535613	1.06126	0.659218	1.70849
ADGRE2	Z5jZQ3	outcome	exposure	Wald ratio	1	-0.0128263	0.0569204	0.821717	-0.12439	0.0987376	0.987256	0.883035	1.10378
ADGRF5	Z5jZQ3	outcome	exposure	Wald ratio	1	0.0566026	0.0386064	0.142609	-0.019066	0.132271	1.05824	0.981115	1.14142
ADH1B	Z5jZQ3	outcome	exposure	Wald ratio	1	0.174099	0.649407	0.788631	-1.09874	1.44694	1.19017	0.333291	4.25008
ADH1C	Z5jZQ3	outcome	exposure	Wald ratio	1	-0.0151954	0.0493225	0.758019	-0.111868	0.0814767	0.984919	0.894163	1.08489
ADH4	Z5jZQ3	outcome	exposure	Wald ratio	1	-0.163309	0.0646066	0.0114799	-0.289938	-0.0366798	0.849329	0.74831	0.963985
ADH5	Z5jZQ3	outcome	exposure	Wald ratio	1	0.00240344	0.0739511	0.974073	-0.142541	0.147348	1.00241	0.867152	1.15876
ADH6	Z5jZQ3	outcome	exposure	Wald ratio	1	0.00203162	0.0625104	0.974073	-0.120489	0.124552	1.00203	0.886487	1.13264
ADH7	Z5jZQ3	outcome	exposure	Wald ratio	1	-0.0676229	0.0832258	0.416491	-0.230745	0.0954996	0.934613	0.793942	1.10021
ADIPOQ	Z5jZQ3	outcome	exposure	Wald ratio	1	0.0389887	0.0975067	0.689262	-0.152124	0.230102	1.03976	0.858881	1.25873
ADK	Z5jZQ3	outcome	exposure	Wald ratio	1	0.159737	0.253015	0.527821	-0.336172	0.655647	1.1732	0.7145	1.92639
ADM	Z5jZQ3	outcome	exposure	Wald ratio	1	-0.14596	0.131557	0.267223	-0.403813	0.111892	0.864192	0.667769	1.11839
ADSL	Z5jZQ3	outcome	exposure	Wald ratio	1	0.26054	0.260666	0.317545	-0.250366	0.771445	1.29763	0.778516	2.16289
ADSS1	Z5jZQ3	outcome	exposure	Wald ratio	1	0.0132581	0.0686173	0.846788	-0.121232	0.147748	1.01335	0.885829	1.15922
AFM	Z5jZQ3	outcome	exposure	Wald ratio	1	-0.0714405	0.101865	0.483099	-0.271096	0.128215	0.931052	0.762544	1.1368
AFP	Z5jZQ3	outcome	exposure	Wald ratio	1	-0.118494	0.174951	0.498216	-0.461398	0.224409	0.888257	0.630402	1.25158
AGAP2	Z5jZQ3	outcome	exposure	Wald ratio	1	-0.440052	0.240017	0.0667403	-0.910485	0.0303815	0.644003	0.402329	1.03085
AGER	Z5jZQ3	outcome	exposure	Wald ratio	1	-0.549865	0.063905	7.67e-18	-0.675119	-0.424611	0.577028	0.509096	0.654024
AGFG1	Z5jZQ3	outcome	exposure	Wald ratio	1	0.0312667	0.0697772	0.654086	-0.105497	0.16803	1.03176	0.899877	1.18297
AGRN	Z5jZQ3	outcome	exposure	Wald ratio	1	0.0718293	0.0861673	0.404505	-0.0970586	0.240717	1.07447	0.907503	1.27216
AGT	Z5jZQ3	outcome	exposure	Wald ratio	1	-0.0886907	0.0983918	0.367374	-0.281539	0.104157	0.915129	0.754622	1.10977
AHSG	Z5jZQ3	outcome	exposure	Wald ratio	1	0.0549784	0.0452455	0.224323	-0.0337028	0.14366	1.05652	0.966859	1.15449
AIDA	Z5jZQ3	outcome	exposure	Wald ratio	1	-0.189157	0.117641	0.107854	-0.419733	0.0414195	0.827657	0.657222	1.04229
AIF1	Z5jZQ3	outcome	exposure	Wald ratio	1	-1.08146	0.0974527	1.29e-28	-1.27247	-0.890456	0.339099	0.280139	0.410468
AIF1L	Z5jZQ3	outcome	exposure	Wald ratio	1	-0.0173353	0.0315818	0.583073	-0.0792356	0.044565	0.982814	0.923822	1.04557
AK1	Z5jZQ3	outcome	exposure	Wald ratio	1	0.147661	0.105021	0.15972	-0.0581805	0.353503	1.15912	0.94348	1.42405
AKR1A1	Z5jZQ3	outcome	exposure	Wald ratio	1	0.0383244	0.0300404	0.202039	-0.0205548	0.0972036	1.03907	0.979655	1.10208
AKR1B1	Z5jZQ3	outcome	exposure	Wald ratio	1	-0.099493	0.131775	0.450238	-0.357773	0.158787	0.905296	0.699232	1.17209
AKR1C1	Z5jZQ3	outcome	exposure	Wald ratio	1	0.120224	0.101271	0.235166	-0.0782666	0.318715	1.12775	0.924718	1.37536
AKR1C3	Z5jZQ3	outcome	exposure	Wald ratio	1	-0.00617312	0.221493	0.977765	-0.440299	0.427953	0.993846	0.643844	1.53411
AKR1C4	Z5jZQ3	outcome	exposure	Wald ratio	1	0.0223267	0.0366689	0.542609	-0.0495444	0.0941979	1.02258	0.951663	1.09878
AKR1D1	Z5jZQ3	outcome	exposure	Wald ratio	1	0.034433	0.180119	0.848394	-0.3186	0.387466	1.03503	0.727166	1.47324
AKR7A2	Z5jZQ3	outcome	exposure	Wald ratio	1	0.109828	0.100471	0.274334	-0.0870943	0.306751	1.11609	0.916591	1.359
AKR7A3	Z5jZQ3	outcome	exposure	Wald ratio	1	-0.0258875	0.0621155	0.676851	-0.147634	0.0958589	0.974445	0.862747	1.1006
ALAD	Z5jZQ3	outcome	exposure	Wald ratio	1	-0.085386	0.0748413	0.253914	-0.232075	0.0613029	0.918158	0.792887	1.06322
ALCAM	Z5jZQ3	outcome	exposure	Wald ratio	1	0.0365016	0.119032	0.759107	-0.196801	0.269804	1.03718	0.821354	1.30971
ALDH1A1	Z5jZQ3	outcome	exposure	Wald ratio	1	-0.0758982	0.305823	0.803998	-0.675312	0.523515	0.926911	0.508998	1.68795
ALDH3A1	Z5jZQ3	outcome	exposure	Wald ratio	1	0.0762805	0.117002	0.51443	-0.153044	0.305605	1.07927	0.858092	1.35745
ALDH3B1	Z5jZQ3	outcome	exposure	Wald ratio	1	0.167812	0.196785	0.393789	-0.217887	0.55351	1.18271	0.804216	1.73935
ALDOB	Z5jZQ3	outcome	exposure	Wald ratio	1	0.0483684	0.0802399	0.546644	-0.108902	0.205639	1.04956	0.896818	1.22831
ALDOC	Z5jZQ3	outcome	exposure	Wald ratio	1	-0.0993871	0.154145	0.519081	-0.401512	0.202738	0.905392	0.669307	1.22475
ALKBH3	Z5jZQ3	outcome	exposure	Wald ratio	1	-0.0430069	0.0799654	0.590702	-0.199739	0.113725	0.957905	0.818944	1.12044
ALPG	Z5jZQ3	outcome	exposure	Wald ratio	1	0.0823324	0.0915557	0.368514	-0.0971168	0.261782	1.08582	0.90745	1.29924
ALPP	Z5jZQ3	outcome	exposure	Wald ratio	1	0.067887	0.075235	0.36688	-0.0795736	0.215347	1.07024	0.92351	1.24029
AMBP	Z5jZQ3	outcome	exposure	Wald ratio	1	0.299923	0.184434	0.103911	-0.0615674	0.661414	1.34976	0.94029	1.93753
AMIGO2	Z5jZQ3	outcome	exposure	Wald ratio	1	0.292795	0.198035	0.139273	-0.095353	0.680943	1.34017	0.909052	1.97574
AMY1A	Z5jZQ3	outcome	exposure	Wald ratio	1	-0.0830768	0.0530085	0.117059	-0.186973	0.0208198	0.92028	0.829466	1.02104
AMY2A	Z5jZQ3	outcome	exposure	Wald ratio	1	-0.0265371	0.0572643	0.643068	-0.138775	0.0857009	0.973812	0.870424	1.08948
AMY2B	Z5jZQ3	outcome	exposure	Wald ratio	1	0.0647088	0.0795799	0.416143	-0.0912677	0.220685	1.06685	0.912773	1.24693
ANG	Z5jZQ3	outcome	exposure	Wald ratio	1	0.0891028	0.0579531	0.124171	-0.0244853	0.202691	1.09319	0.975812	1.22469
ANGPT1	Z5jZQ3	outcome	exposure	Wald ratio	1	0.137029	0.200129	0.493531	-0.255224	0.529282	1.14686	0.774743	1.69771
ANGPT2	Z5jZQ3	outcome	exposure	Wald ratio	1	0.00300055	0.127047	0.981158	-0.246012	0.252013	1.00301	0.781913	1.28661
ANGPTL1	Z5jZQ3	outcome	exposure	Wald ratio	1	-0.0197013	0.0617782	0.7498	-0.140787	0.101384	0.980492	0.868675	1.1067
ANGPTL3	Z5jZQ3	outcome	exposure	Wald ratio	1	-0.0521168	0.0906421	0.56531	-0.229775	0.125542	0.949218	0.794712	1.13376
ANGPTL4	Z5jZQ3	outcome	exposure	Wald ratio	1	-0.295133	0.136843	0.0310275	-0.563346	-0.0269199	0.744433	0.569301	0.973439
ANKRD27	Z5jZQ3	outcome	exposure	Wald ratio	1	0.225172	0.170875	0.187585	-0.109743	0.560087	1.25254	0.896064	1.75083
ANPEP	Z5jZQ3	outcome	exposure	Wald ratio	1	-0.463198	0.362587	0.201432	-1.17387	0.247473	0.629268	0.309168	1.28078
ANTXR2	Z5jZQ3	outcome	exposure	Wald ratio	1	-0.173411	0.148576	0.243149	-0.464621	0.117799	0.840792	0.628373	1.12502
ANXA1	Z5jZQ3	outcome	exposure	Wald ratio	1	0.0288771	0.143641	0.84067	-0.252659	0.310413	1.0293	0.776733	1.36399
ANXA11	Z5jZQ3	outcome	exposure	Wald ratio	1	-0.0334049	0.0430625	0.437908	-0.117807	0.0509976	0.967147	0.888867	1.05232
ANXA2	Z5jZQ3	outcome	exposure	Wald ratio	1	0.00699152	0.0368431	0.849494	-0.0652211	0.0792041	1.00702	0.93686	1.08243
ANXA4	Z5jZQ3	outcome	exposure	Wald ratio	1	0.0188262	0.0589366	0.749399	-0.0966895	0.134342	1.019	0.907838	1.14378
ANXA5	Z5jZQ3	outcome	exposure	Wald ratio	1	0.0355178	0.157961	0.822095	-0.274086	0.345122	1.03616	0.760267	1.41216
AOC1	Z5jZQ3	outcome	exposure	Wald ratio	1	-0.0375345	0.0351774	0.285968	-0.106482	0.0314131	0.963161	0.898991	1.03191
AOC2	Z5jZQ3	outcome	exposure	Wald ratio	1	-0.378608	0.487483	0.43736	-1.33407	0.576858	0.684814	0.263402	1.78044
AP1G2	Z5jZQ3	outcome	exposure	Wald ratio	1	-0.0123622	0.102687	0.904176	-0.213628	0.188904	0.987714	0.807649	1.20792
APCDD1	Z5jZQ3	outcome	exposure	Wald ratio	1	0.0665853	0.284951	0.815239	-0.49192	0.62509	1.06885	0.611452	1.86841
APCS	Z5jZQ3	outcome	exposure	Wald ratio	1	-0.113396	0.0814224	0.163712	-0.272984	0.0461915	0.892797	0.761105	1.04727
APEX1	Z5jZQ3	outcome	exposure	Wald ratio	1	0.00819152	0.131904	0.950481	-0.25034	0.266723	1.00823	0.778536	1.30568
APLP1	Z5jZQ3	outcome	exposure	Wald ratio	1	0.26883	0.212538	0.205924	-0.147746	0.685405	1.30843	0.86265	1.98457
APLP2	Z5jZQ3	outcome	exposure	Wald ratio	1	-0.0222395	0.181321	0.902382	-0.37763	0.33315	0.978006	0.685484	1.39536
APMAP	Z5jZQ3	outcome	exposure	Wald ratio	1	0.169138	0.198772	0.394817	-0.220456	0.558732	1.18428	0.802153	1.74845
APOA5	Z5jZQ3	outcome	exposure	Wald ratio	1	-0.0048176	0.0366558	0.895437	-0.0766629	0.0670277	0.995194	0.926202	1.06933
APOB	Z5jZQ3	outcome	exposure	Wald ratio	1	0.113764	0.0888691	0.200498	-0.0604192	0.287948	1.12049	0.94137	1.33369
APOBEC3G	Z5jZQ3	outcome	exposure	Wald ratio	1	-0.0305404	0.13827	0.82519	-0.30155	0.240469	0.969921	0.739671	1.27185
APOE	Z5jZQ3	outcome	exposure	Wald ratio	1	0.109613	0.0907751	0.22723	-0.068306	0.287532	1.11585	0.933975	1.33313
APOF	Z5jZQ3	outcome	exposure	Wald ratio	1	-0.182997	0.0983794	0.0628693	-0.375821	0.00982663	0.832771	0.686726	1.00988
APOL3	Z5jZQ3	outcome	exposure	Wald ratio	1	-0.012176	0.0382262	0.750087	-0.0870994	0.0627474	0.987898	0.916586	1.06476
APRT	Z5jZQ3	outcome	exposure	Wald ratio	1	0.0946096	0.25901	0.714907	-0.413049	0.602269	1.09923	0.66163	1.82626
ARF4	Z5jZQ3	outcome	exposure	Wald ratio	1	0.183229	0.236895	0.43925	-0.281085	0.647542	1.20109	0.754964	1.91084
ARFIP1	Z5jZQ3	outcome	exposure	Wald ratio	1	0.0797455	0.063012	0.205671	-0.0437581	0.203249	1.08301	0.957185	1.22538
ARG1	Z5jZQ3	outcome	exposure	Wald ratio	1	-0.400952	0.283735	0.15762	-0.957074	0.155169	0.669682	0.384015	1.16786
ARG2	Z5jZQ3	outcome	exposure	Wald ratio	1	-0.249671	0.19601	0.202746	-0.633851	0.134509	0.779057	0.530545	1.14397
ARHGAP25	Z5jZQ3	outcome	exposure	Wald ratio	1	0.177383	0.100305	0.0769884	-0.019215	0.37398	1.19409	0.980968	1.45351
ARHGAP45	Z5jZQ3	outcome	exposure	Wald ratio	1	-0.0445429	0.0809512	0.582153	-0.203207	0.114122	0.956435	0.816109	1.12089
ARHGDIB	Z5jZQ3	outcome	exposure	Wald ratio	1	-0.138331	0.182053	0.447349	-0.495154	0.218492	0.87081	0.609477	1.2442
ARHGEF25	Z5jZQ3	outcome	exposure	Wald ratio	1	0.150992	0.141066	0.284455	-0.125497	0.427481	1.16299	0.882058	1.53339
ARL3	Z5jZQ3	outcome	exposure	Wald ratio	1	-0.0793674	0.072137	0.271231	-0.220756	0.0620211	0.923701	0.801912	1.06398
ARPC1B	Z5jZQ3	outcome	exposure	Wald ratio	1	0.0849672	0.190683	0.655891	-0.288772	0.458706	1.08868	0.749183	1.58203
ARRB1	Z5jZQ3	outcome	exposure	Wald ratio	1	0.0222134	0.0680111	0.74396	-0.111088	0.155515	1.02246	0.89486	1.16826
ARSA	Z5jZQ3	outcome	exposure	Wald ratio	1	0.0103835	0.130263	0.936467	-0.244932	0.265699	1.01044	0.782757	1.30434
ARSB	Z5jZQ3	outcome	exposure	Wald ratio	1	-0.162782	0.103184	0.114658	-0.365022	0.0394578	0.849776	0.694181	1.04025
ARSK	Z5jZQ3	outcome	exposure	Wald ratio	1	-0.0356934	0.19076	0.851573	-0.409582	0.338196	0.964936	0.663928	1.40241
ART3	Z5jZQ3	outcome	exposure	Wald ratio	1	-0.049885	0.0809267	0.537616	-0.208501	0.108731	0.951339	0.8118	1.11486
ART4	Z5jZQ3	outcome	exposure	Wald ratio	1	-0.0202341	0.0298038	0.497195	-0.0786494	0.0381813	0.979969	0.924364	1.03892
AS3MT	Z5jZQ3	outcome	exposure	Wald ratio	1	0.0971366	0.291754	0.73918	-0.474702	0.668975	1.10201	0.622071	1.95223
ASAH2	Z5jZQ3	outcome	exposure	Wald ratio	1	0.0631379	0.0502617	0.209049	-0.035375	0.161651	1.06517	0.965243	1.17545
ASF1A	Z5jZQ3	outcome	exposure	Wald ratio	1	0.263606	0.109777	0.0163378	0.0484427	0.47877	1.30162	1.04964	1.61409
ASGR1	Z5jZQ3	outcome	exposure	Wald ratio	1	0.114232	0.123325	0.354305	-0.127485	0.355949	1.12101	0.880307	1.42754
ASIP	Z5jZQ3	outcome	exposure	Wald ratio	1	0.0775776	0.0618592	0.209806	-0.0436664	0.198822	1.08067	0.957273	1.21996
ASPH	Z5jZQ3	outcome	exposure	Wald ratio	1	-0.00292237	0.117173	0.980102	-0.232582	0.226738	0.997082	0.792484	1.2545
ASPN	Z5jZQ3	outcome	exposure	Wald ratio	1	-0.0105523	0.0587791	0.857526	-0.125759	0.104655	0.989503	0.881827	1.11033
ATF6B	Z5jZQ3	outcome	exposure	Wald ratio	1	0.790524	0.100935	4.8e-15	0.592691	0.988357	2.20455	1.80885	2.68682
ATOX1	Z5jZQ3	outcome	exposure	Wald ratio	1	-0.0903712	0.140069	0.518804	-0.364907	0.184165	0.913592	0.694261	1.20221
ATP1B2	Z5jZQ3	outcome	exposure	Wald ratio	1	0.056972	0.0633714	0.368643	-0.0672359	0.18118	1.05863	0.934975	1.19863
ATRN	Z5jZQ3	outcome	exposure	Wald ratio	1	0.0424758	0.038239	0.266655	-0.0324726	0.117424	1.04339	0.968049	1.1246
ATXN3	Z5jZQ3	outcome	exposure	Wald ratio	1	-0.0692763	0.0479823	0.148798	-0.163322	0.0247689	0.933069	0.849318	1.02508
AZU1	Z5jZQ3	outcome	exposure	Wald ratio	1	0.0607102	0.129303	0.638699	-0.192724	0.314145	1.06259	0.824709	1.36909
B3GALT6	Z5jZQ3	outcome	exposure	Wald ratio	1	-0.00268688	0.167122	0.987173	-0.330246	0.324872	0.997317	0.718747	1.38385
B3GLCT	Z5jZQ3	outcome	exposure	Wald ratio	1	-0.0270371	0.0514947	0.599551	-0.127967	0.0738925	0.973325	0.879883	1.07669
B3GNT2	Z5jZQ3	outcome	exposure	Wald ratio	1	-0.444029	0.11556	0.000121826	-0.670526	-0.217532	0.641447	0.511439	0.804502
B3GNT8	Z5jZQ3	outcome	exposure	Wald ratio	1	0.0172913	0.0340587	0.61167	-0.0494637	0.0840463	1.01744	0.95174	1.08768
B4GALT1	Z5jZQ3	outcome	exposure	Wald ratio	1	0.0326642	0.0657637	0.619408	-0.0962327	0.161561	1.0332	0.908253	1.17534
B4GALT2	Z5jZQ3	outcome	exposure	Wald ratio	1	-0.0324468	0.0830246	0.695938	-0.195175	0.130281	0.968074	0.822691	1.13915
B4GALT6	Z5jZQ3	outcome	exposure	Wald ratio	1	-0.036608	0.0626885	0.559243	-0.159478	0.0862616	0.964054	0.852589	1.09009
B4GALT7	Z5jZQ3	outcome	exposure	Wald ratio	1	-0.0966646	0.165612	0.559435	-0.421264	0.227935	0.90786	0.656217	1.256
BCAM	Z5jZQ3	outcome	exposure	Wald ratio	1	-0.00794336	0.0862618	0.926631	-0.177017	0.16113	0.992088	0.837766	1.17484
BCAN	Z5jZQ3	outcome	exposure	Wald ratio	1	0.0402289	0.0938868	0.6683	-0.143789	0.224247	1.04105	0.86607	1.25138
BCAT2	Z5jZQ3	outcome	exposure	Wald ratio	1	0.0605817	0.0604534	0.316284	-0.0579069	0.17907	1.06245	0.943738	1.1961
BCHE	Z5jZQ3	outcome	exposure	Wald ratio	1	-0.0214474	0.0512977	0.675876	-0.121991	0.0790961	0.978781	0.885156	1.08231
BDH2	Z5jZQ3	outcome	exposure	Wald ratio	1	-0.00454269	0.11076	0.967285	-0.221632	0.212547	0.995468	0.80121	1.23682
BDNF	Z5jZQ3	outcome	exposure	Wald ratio	1	0.0523693	0.122721	0.669572	-0.188164	0.292902	1.05376	0.828479	1.34031
BET1L	Z5jZQ3	outcome	exposure	Wald ratio	1	0.0615919	0.0552674	0.265093	-0.0467322	0.169916	1.06353	0.954343	1.18521
BID	Z5jZQ3	outcome	exposure	Wald ratio	1	-0.120494	0.252903	0.633759	-0.616183	0.375196	0.886483	0.540002	1.45528
BIN1	Z5jZQ3	outcome	exposure	Wald ratio	1	0.021969	0.125925	0.861503	-0.224844	0.268782	1.02221	0.798641	1.30837
BLVRA	Z5jZQ3	outcome	exposure	Wald ratio	1	-0.218021	0.0684105	0.00143778	-0.352106	-0.0839368	0.804108	0.703206	0.919489
BLVRB	Z5jZQ3	outcome	exposure	Wald ratio	1	0.0346736	0.0678461	0.609307	-0.0983047	0.167652	1.03528	0.906373	1.18252
BMP1	Z5jZQ3	outcome	exposure	Wald ratio	1	-0.187484	0.156692	0.231498	-0.494601	0.119633	0.829043	0.609814	1.12708
BMP7	Z5jZQ3	outcome	exposure	Wald ratio	1	-0.318387	0.281246	0.25761	-0.86963	0.232855	0.727321	0.419107	1.2622
BMPER	Z5jZQ3	outcome	exposure	Wald ratio	1	-0.000694457	0.122577	0.99548	-0.240946	0.239557	0.999306	0.785884	1.27069
BOC	Z5jZQ3	outcome	exposure	Wald ratio	1	-0.0700996	0.0843846	0.406135	-0.235493	0.0952943	0.932301	0.790181	1.09998
BOLA1	Z5jZQ3	outcome	exposure	Wald ratio	1	-0.00426602	0.0457926	0.925777	-0.0940194	0.0854874	0.995743	0.910265	1.08925
BOLA3	Z5jZQ3	outcome	exposure	Wald ratio	1	-0.0490036	0.144401	0.734341	-0.33203	0.234023	0.952178	0.717466	1.26367
BPGM	Z5jZQ3	outcome	exposure	Wald ratio	1	0.162844	0.239611	0.496745	-0.306793	0.632481	1.17685	0.735803	1.88227
BPHL	Z5jZQ3	outcome	exposure	Wald ratio	1	0.0844	0.0543824	0.120669	-0.0221895	0.19099	1.08806	0.978055	1.21045
BPI	Z5jZQ3	outcome	exposure	Wald ratio	1	-0.0189052	0.0661418	0.77501	-0.148543	0.110733	0.981272	0.861963	1.1171
BPIFA2	Z5jZQ3	outcome	exposure	Wald ratio	1	-0.356289	0.349785	0.308396	-1.04187	0.32929	0.70027	0.352795	1.38998
BPIFB1	Z5jZQ3	outcome	exposure	Wald ratio	1	-0.028404	0.0616512	0.644998	-0.14924	0.0924323	0.971996	0.861362	1.09684
BPNT1	Z5jZQ3	outcome	exposure	Wald ratio	1	0.0707751	0.118654	0.550853	-0.161787	0.303337	1.07334	0.850623	1.35437
BRSK2	Z5jZQ3	outcome	exposure	Wald ratio	1	-0.192495	0.0844307	0.0226125	-0.357979	-0.027011	0.824898	0.699088	0.973351
BST1	Z5jZQ3	outcome	exposure	Wald ratio	1	-0.00604325	0.0277244	0.827448	-0.0603831	0.0482966	0.993975	0.941404	1.04948
BTC	Z5jZQ3	outcome	exposure	Wald ratio	1	-0.0312539	0.0691451	0.651266	-0.166778	0.104271	0.969229	0.846387	1.1099
BTD	Z5jZQ3	outcome	exposure	Wald ratio	1	0.0391632	0.0363405	0.281179	-0.0320641	0.110391	1.03994	0.968444	1.11671
BTN3A3	Z5jZQ3	outcome	exposure	Wald ratio	1	0.0817567	0.0350288	0.0195966	0.0131002	0.150413	1.08519	1.01319	1.16231
BTNL8	Z5jZQ3	outcome	exposure	Wald ratio	1	0.0275248	0.0720595	0.702481	-0.113712	0.168762	1.02791	0.892515	1.18384
C1orf198	Z5jZQ3	outcome	exposure	Wald ratio	1	-0.0135586	0.181641	0.940497	-0.369576	0.342458	0.986533	0.691028	1.40841
C1orf56	Z5jZQ3	outcome	exposure	Wald ratio	1	-0.0415477	0.0718564	0.563126	-0.182386	0.0992909	0.959304	0.833279	1.10439
C1QC	Z5jZQ3	outcome	exposure	Wald ratio	1	0.0122033	0.0551291	0.824814	-0.0958497	0.120256	1.01228	0.908601	1.12779
C1QL1	Z5jZQ3	outcome	exposure	Wald ratio	1	-0.0652198	0.081864	0.425634	-0.225673	0.0952337	0.936862	0.797979	1.09992
C1QTNF3	Z5jZQ3	outcome	exposure	Wald ratio	1	-0.16232	0.129487	0.210004	-0.416115	0.0914758	0.850169	0.659604	1.09579
C1QTNF5	Z5jZQ3	outcome	exposure	Wald ratio	1	0.0920448	0.107471	0.391743	-0.118598	0.302688	1.09641	0.888164	1.35349
C1R	Z5jZQ3	outcome	exposure	Wald ratio	1	0.070129	0.0581897	0.228134	-0.0439227	0.184181	1.07265	0.957028	1.20223
C1S	Z5jZQ3	outcome	exposure	Wald ratio	1	0.0420536	0.0320488	0.189462	-0.0207621	0.104869	1.04295	0.979452	1.11057
C3	Z5jZQ3	outcome	exposure	Wald ratio	1	0.0653273	0.133181	0.62377	-0.195708	0.326362	1.06751	0.822253	1.38592
C4A	Z5jZQ3	outcome	exposure	Wald ratio	1	0.31839	0.0397701	1.19e-15	0.24044	0.396339	1.37491	1.27181	1.48637
C4BPA	Z5jZQ3	outcome	exposure	Wald ratio	1	0.102644	0.0574679	0.0740825	-0.00999347	0.215281	1.1081	0.990056	1.24021
C5	Z5jZQ3	outcome	exposure	Wald ratio	1	-0.0259218	0.121729	0.831369	-0.264511	0.212668	0.974411	0.767581	1.23697
C8A	Z5jZQ3	outcome	exposure	Wald ratio	1	0.110083	0.120464	0.36081	-0.126026	0.346192	1.11637	0.881591	1.41367
C8G	Z5jZQ3	outcome	exposure	Wald ratio	1	-0.105973	0.0542002	0.0505582	-0.212205	0.000259562	0.899449	0.808799	1.00026
C9	Z5jZQ3	outcome	exposure	Wald ratio	1	-0.0572343	0.134622	0.670729	-0.321094	0.206625	0.944373	0.725355	1.22952
CA10	Z5jZQ3	outcome	exposure	Wald ratio	1	0.0580379	0.0744174	0.435451	-0.0878201	0.203896	1.05976	0.915926	1.22617
CA11	Z5jZQ3	outcome	exposure	Wald ratio	1	0.117512	0.195087	0.546935	-0.264858	0.499882	1.1247	0.767315	1.64853
CA13	Z5jZQ3	outcome	exposure	Wald ratio	1	0.0689811	0.0508059	0.174547	-0.0305985	0.168561	1.07142	0.969865	1.1836
CA3	Z5jZQ3	outcome	exposure	Wald ratio	1	0.214353	0.100516	0.0329641	0.017341	0.411365	1.23906	1.01749	1.50888
CA6	Z5jZQ3	outcome	exposure	Wald ratio	1	-0.0233766	0.0442731	0.597493	-0.110152	0.0633987	0.976895	0.895698	1.06545
CA8	Z5jZQ3	outcome	exposure	Wald ratio	1	0.10442	0.144488	0.469873	-0.178777	0.387617	1.11007	0.836292	1.47346
CABLES2	Z5jZQ3	outcome	exposure	Wald ratio	1	-0.444337	0.315305	0.158768	-1.06234	0.173661	0.641249	0.345648	1.18965
CACYBP	Z5jZQ3	outcome	exposure	Wald ratio	1	-0.0380353	0.0635003	0.549187	-0.162496	0.0864252	0.962679	0.85002	1.09027
CADM1	Z5jZQ3	outcome	exposure	Wald ratio	1	0.191244	0.10415	0.0663228	-0.0128901	0.395378	1.21075	0.987193	1.48495
CADM2	Z5jZQ3	outcome	exposure	Wald ratio	1	0.0114135	0.208412	0.956326	-0.397075	0.419902	1.01148	0.672284	1.52181
CALCB	Z5jZQ3	outcome	exposure	Wald ratio	1	-0.0304026	0.107844	0.77801	-0.241777	0.180971	0.970055	0.785231	1.19838
CALCOCO2	Z5jZQ3	outcome	exposure	Wald ratio	1	-0.0746681	0.127161	0.557073	-0.323903	0.174567	0.928051	0.72332	1.19073
CAMK2D	Z5jZQ3	outcome	exposure	Wald ratio	1	0.370071	0.254837	0.14645	-0.12941	0.869552	1.44784	0.878614	2.38584
CAMKK1	Z5jZQ3	outcome	exposure	Wald ratio	1	0.303353	0.253073	0.230653	-0.192671	0.799377	1.35439	0.824754	2.22416
CAMP	Z5jZQ3	outcome	exposure	Wald ratio	1	0.606003	0.299199	0.0428246	0.0195726	1.19243	1.83309	1.01977	3.29509
CAPG	Z5jZQ3	outcome	exposure	Wald ratio	1	0.0235438	0.0614103	0.701434	-0.0968204	0.143908	1.02382	0.907719	1.15478
CAPN1	Z5jZQ3	outcome	exposure	Wald ratio	1	0.140657	0.0700985	0.0447959	0.00326419	0.27805	1.15103	1.00327	1.32055
CAPN2	Z5jZQ3	outcome	exposure	Wald ratio	1	0.0930261	0.0749223	0.214371	-0.0538216	0.239874	1.09749	0.947601	1.27109
CAPZA1	Z5jZQ3	outcome	exposure	Wald ratio	1	-0.105128	0.201796	0.602393	-0.500647	0.290392	0.900209	0.606138	1.33695
CARD9	Z5jZQ3	outcome	exposure	Wald ratio	1	0.306842	0.163122	0.0599639	-0.012877	0.62656	1.35913	0.987206	1.87116
CASP3	Z5jZQ3	outcome	exposure	Wald ratio	1	0.0222756	0.0543994	0.682186	-0.0843471	0.128898	1.02253	0.919112	1.13757
CASP8	Z5jZQ3	outcome	exposure	Wald ratio	1	0.214346	0.228706	0.348649	-0.233918	0.662611	1.23905	0.791427	1.93985
CASS4	Z5jZQ3	outcome	exposure	Wald ratio	1	-0.140603	0.219424	0.521663	-0.570673	0.289467	0.868834	0.565145	1.33572
CAT	Z5jZQ3	outcome	exposure	Wald ratio	1	-0.0069748	0.0952132	0.941604	-0.193593	0.179643	0.993049	0.823994	1.19679
CBL	Z5jZQ3	outcome	exposure	Wald ratio	1	0.075652	0.117754	0.520577	-0.155146	0.30645	1.07859	0.85629	1.35859
CBLIF	Z5jZQ3	outcome	exposure	Wald ratio	1	-0.141816	0.153437	0.35535	-0.442554	0.158921	0.867781	0.642394	1.17225
CBLN1	Z5jZQ3	outcome	exposure	Wald ratio	1	-0.0429568	0.0355144	0.226448	-0.112565	0.0266515	0.957953	0.893539	1.02701
CBLN4	Z5jZQ3	outcome	exposure	Wald ratio	1	0.00142582	0.128043	0.991115	-0.249538	0.25239	1.00143	0.77916	1.2871
CBR3	Z5jZQ3	outcome	exposure	Wald ratio	1	0.0302379	0.0346154	0.38237	-0.0376083	0.098084	1.0307	0.96309	1.10306
CCDC126	Z5jZQ3	outcome	exposure	Wald ratio	1	0.0861885	0.0683113	0.207056	-0.0477016	0.220079	1.09001	0.953418	1.24617
CCDC134	Z5jZQ3	outcome	exposure	Wald ratio	1	0.0196797	0.0784973	0.802042	-0.134175	0.173534	1.01987	0.874437	1.1895
CCDC50	Z5jZQ3	outcome	exposure	Wald ratio	1	-0.0088127	0.15414	0.954407	-0.310927	0.293302	0.991226	0.732767	1.34085
CCDC80	Z5jZQ3	outcome	exposure	Wald ratio	1	0.162354	0.186467	0.383928	-0.203122	0.527829	1.17628	0.816178	1.69525
CCL11	Z5jZQ3	outcome	exposure	Wald ratio	1	0.113243	0.187353	0.545553	-0.253969	0.480456	1.1199	0.775716	1.61681
CCL14	Z5jZQ3	outcome	exposure	Wald ratio	1	0.0820533	0.0435636	0.0596288	-0.00333139	0.167438	1.08551	0.996674	1.18227
CCL15	Z5jZQ3	outcome	exposure	Wald ratio	1	0.0342994	0.0265073	0.19568	-0.017655	0.0862537	1.03489	0.9825	1.09008
CCL16	Z5jZQ3	outcome	exposure	Wald ratio	1	0.0164118	0.0353992	0.64292	-0.0529707	0.0857943	1.01655	0.948408	1.08958
CCL17	Z5jZQ3	outcome	exposure	Wald ratio	1	0.057999	0.120252	0.629586	-0.177696	0.293694	1.05971	0.837197	1.34137
CCL18	Z5jZQ3	outcome	exposure	Wald ratio	1	0.0509873	0.0401506	0.20412	-0.0277079	0.129682	1.05231	0.972672	1.13847
CCL2	Z5jZQ3	outcome	exposure	Wald ratio	1	0.296827	0.520843	0.568747	-0.724025	1.31768	1.34558	0.484797	3.73474
CCL20	Z5jZQ3	outcome	exposure	Wald ratio	1	-0.444908	0.349511	0.203038	-1.12995	0.240134	0.640883	0.323049	1.27142
CCL21	Z5jZQ3	outcome	exposure	Wald ratio	1	0.00817085	0.247381	0.973651	-0.476696	0.493037	1.0082	0.620831	1.63728
CCL23	Z5jZQ3	outcome	exposure	Wald ratio	1	-0.0349495	0.0462906	0.450248	-0.125679	0.05578	0.965654	0.881898	1.05737
CCL25	Z5jZQ3	outcome	exposure	Wald ratio	1	0.00948433	0.0402379	0.813661	-0.069382	0.0883507	1.00953	0.93297	1.09237
CCL27	Z5jZQ3	outcome	exposure	Wald ratio	1	0.245455	0.132571	0.0640987	-0.014385	0.505295	1.2782	0.985718	1.65747
CCL28	Z5jZQ3	outcome	exposure	Wald ratio	1	-0.101741	0.251555	0.685882	-0.594789	0.391306	0.903263	0.551679	1.47891
CCL3	Z5jZQ3	outcome	exposure	Wald ratio	1	0.0670143	0.0527713	0.20412	-0.0364174	0.170446	1.06931	0.964238	1.18583
CCL3L1	Z5jZQ3	outcome	exposure	Wald ratio	1	0.094347	0.0742948	0.20412	-0.0512707	0.239965	1.09894	0.950021	1.2712
CCL4	Z5jZQ3	outcome	exposure	Wald ratio	1	-0.000715449	0.0656055	0.991299	-0.129302	0.127871	0.999285	0.878708	1.13641
CCL4L1	Z5jZQ3	outcome	exposure	Wald ratio	1	0.176071	0.10432	0.0914483	-0.0283951	0.380538	1.19252	0.972004	1.46307
CCL5	Z5jZQ3	outcome	exposure	Wald ratio	1	-0.105926	0.05832	0.0693255	-0.220233	0.00838103	0.899491	0.802332	1.00842
CCL7	Z5jZQ3	outcome	exposure	Wald ratio	1	-0.00891192	0.0410218	0.828015	-0.0893146	0.0714908	0.991128	0.914558	1.07411
CCL8	Z5jZQ3	outcome	exposure	Wald ratio	1	-0.00656581	0.0302226	0.828015	-0.0658021	0.0526705	0.993456	0.936316	1.05408
CCM2	Z5jZQ3	outcome	exposure	Wald ratio	1	-0.165354	0.230688	0.473506	-0.617503	0.286795	0.847594	0.53929	1.33215
CCN2	Z5jZQ3	outcome	exposure	Wald ratio	1	-0.144497	0.0865425	0.0949865	-0.31412	0.0251267	0.865458	0.730431	1.02545
CCN3	Z5jZQ3	outcome	exposure	Wald ratio	1	-0.156468	0.170983	0.360136	-0.491595	0.178659	0.855159	0.61165	1.19561
CCN4	Z5jZQ3	outcome	exposure	Wald ratio	1	-0.122251	0.0565904	0.0307508	-0.233169	-0.0113341	0.884926	0.79202	0.98873
CCNH	Z5jZQ3	outcome	exposure	Wald ratio	1	-0.147355	0.130228	0.25784	-0.402603	0.107893	0.862988	0.668578	1.11393
CCS	Z5jZQ3	outcome	exposure	Wald ratio	1	-0.227287	0.15803	0.150363	-0.537025	0.0824518	0.796692	0.584484	1.08595
CCT5	Z5jZQ3	outcome	exposure	Wald ratio	1	0.223595	0.159269	0.160353	-0.0885715	0.535762	1.25056	0.915238	1.70875
CD109	Z5jZQ3	outcome	exposure	Wald ratio	1	0.0729972	0.0368117	0.047369	0.000846163	0.145148	1.07573	1.00085	1.15621
CD14	Z5jZQ3	outcome	exposure	Wald ratio	1	0.00947099	0.0893476	0.915581	-0.16565	0.184592	1.00952	0.847343	1.20273
CD160	Z5jZQ3	outcome	exposure	Wald ratio	1	-0.161958	0.207395	0.434852	-0.568453	0.244537	0.850477	0.566401	1.27703
CD163	Z5jZQ3	outcome	exposure	Wald ratio	1	0.471318	0.256595	0.0662372	-0.0316086	0.974244	1.6021	0.968886	2.64916
CD177	Z5jZQ3	outcome	exposure	Wald ratio	1	0.0353248	0.0250495	0.158482	-0.0137723	0.0844218	1.03596	0.986322	1.08809
CD200	Z5jZQ3	outcome	exposure	Wald ratio	1	0.0667836	0.13718	0.626377	-0.202089	0.335656	1.06906	0.817022	1.39886
CD200R1	Z5jZQ3	outcome	exposure	Wald ratio	1	-0.376042	0.117951	0.00143194	-0.607225	-0.144859	0.686573	0.544861	0.865144
CD209	Z5jZQ3	outcome	exposure	Wald ratio	1	0.082578	0.0702191	0.239593	-0.0550514	0.220207	1.08608	0.946436	1.24634
CD248	Z5jZQ3	outcome	exposure	Wald ratio	1	0.566043	0.282791	0.0453244	0.011773	1.12031	1.76128	1.01184	3.06581
CD274	Z5jZQ3	outcome	exposure	Wald ratio	1	0.00557912	0.0822147	0.945897	-0.155562	0.16672	1.00559	0.855934	1.18142
CD300A	Z5jZQ3	outcome	exposure	Wald ratio	1	0.0145702	0.0382897	0.703555	-0.0604776	0.0896181	1.01468	0.941315	1.09376
CD300C	Z5jZQ3	outcome	exposure	Wald ratio	1	0.0402998	0.0998471	0.686496	-0.155401	0.236	1.04112	0.856072	1.26617
CD300E	Z5jZQ3	outcome	exposure	Wald ratio	1	-0.0971778	0.101967	0.340572	-0.297032	0.102677	0.907395	0.74302	1.10813
CD33	Z5jZQ3	outcome	exposure	Wald ratio	1	0.0343353	0.0259329	0.185502	-0.0164933	0.0851638	1.03493	0.983642	1.0889
CD36	Z5jZQ3	outcome	exposure	Wald ratio	1	0.0174958	0.0941894	0.85264	-0.167115	0.202107	1.01765	0.846102	1.22398
CD4	Z5jZQ3	outcome	exposure	Wald ratio	1	0.212954	0.198908	0.284341	-0.176904	0.602813	1.23733	0.83786	1.82725
CD40	Z5jZQ3	outcome	exposure	Wald ratio	1	0.0355542	0.0603398	0.555705	-0.0827118	0.15382	1.03619	0.920616	1.16628
CD46	Z5jZQ3	outcome	exposure	Wald ratio	1	0.0477336	0.0456774	0.296016	-0.0417942	0.137261	1.04889	0.959067	1.14713
CD48	Z5jZQ3	outcome	exposure	Wald ratio	1	-0.0664043	0.0776946	0.392726	-0.218686	0.0858771	0.935752	0.803574	1.08967
CD55	Z5jZQ3	outcome	exposure	Wald ratio	1	-0.0219005	0.0383604	0.568058	-0.0970869	0.0532859	0.978338	0.907477	1.05473
CD58	Z5jZQ3	outcome	exposure	Wald ratio	1	0.0664942	0.0546326	0.22356	-0.0405857	0.173574	1.06875	0.960227	1.18955
CD59	Z5jZQ3	outcome	exposure	Wald ratio	1	-0.0478186	0.0701653	0.495546	-0.185343	0.0897054	0.953307	0.83082	1.09385
CD5L	Z5jZQ3	outcome	exposure	Wald ratio	1	-0.0130835	0.0710508	0.853902	-0.152343	0.126176	0.987002	0.858694	1.13448
CD68	Z5jZQ3	outcome	exposure	Wald ratio	1	0.113722	0.0767082	0.138201	-0.0366265	0.26407	1.12044	0.964036	1.30222
CD7	Z5jZQ3	outcome	exposure	Wald ratio	1	0.0298543	0.0631165	0.636212	-0.0938541	0.153563	1.0303	0.910416	1.16598
CD72	Z5jZQ3	outcome	exposure	Wald ratio	1	0.0482712	0.157401	0.759089	-0.260234	0.356776	1.04946	0.770871	1.42872
CDCP1	Z5jZQ3	outcome	exposure	Wald ratio	1	0.0427487	0.0904588	0.636516	-0.134551	0.220048	1.04368	0.874109	1.24614
CDH11	Z5jZQ3	outcome	exposure	Wald ratio	1	-0.101833	0.0417624	0.0147524	-0.183688	-0.0199792	0.90318	0.832196	0.980219
CDH17	Z5jZQ3	outcome	exposure	Wald ratio	1	-0.0673055	0.0810103	0.406071	-0.226086	0.0914746	0.93491	0.79765	1.09579
CDH5	Z5jZQ3	outcome	exposure	Wald ratio	1	0.0429157	0.129995	0.741299	-0.211874	0.297706	1.04385	0.809066	1.34677
CDHR5	Z5jZQ3	outcome	exposure	Wald ratio	1	-0.215183	0.172839	0.213134	-0.553947	0.12358	0.806394	0.574677	1.13154
CDKN1B	Z5jZQ3	outcome	exposure	Wald ratio	1	-0.0217957	0.207047	0.916162	-0.427608	0.384017	0.97844	0.652067	1.46817
CDNF	Z5jZQ3	outcome	exposure	Wald ratio	1	-0.0312525	0.0530863	0.556055	-0.135302	0.0727967	0.969231	0.873452	1.07551
CDON	Z5jZQ3	outcome	exposure	Wald ratio	1	-0.00680237	0.039175	0.862148	-0.0835854	0.0699806	0.993221	0.919813	1.07249
CEACAM8	Z5jZQ3	outcome	exposure	Wald ratio	1	0.215552	0.289493	0.456523	-0.351855	0.782958	1.24055	0.703382	2.18794
CELA2A	Z5jZQ3	outcome	exposure	Wald ratio	1	-0.250206	0.242613	0.302402	-0.725728	0.225316	0.77864	0.483972	1.25272
CEMIP2	Z5jZQ3	outcome	exposure	Wald ratio	1	-0.0144151	0.128385	0.910602	-0.266051	0.23722	0.985688	0.7664	1.26772
CERT1	Z5jZQ3	outcome	exposure	Wald ratio	1	0.176326	0.201601	0.381777	-0.218813	0.571465	1.19283	0.803472	1.77086
CES1	Z5jZQ3	outcome	exposure	Wald ratio	1	0.219251	0.147255	0.136509	-0.0693694	0.507872	1.24514	0.932982	1.66175
CETN3	Z5jZQ3	outcome	exposure	Wald ratio	1	0.129413	0.190595	0.497141	-0.244153	0.502978	1.13816	0.783368	1.65364
CFB	Z5jZQ3	outcome	exposure	Wald ratio	1	-0.366458	0.072386	4.14e-07	-0.508335	-0.224582	0.693185	0.601496	0.79885
CFD	Z5jZQ3	outcome	exposure	Wald ratio	1	0.121055	0.153611	0.430662	-0.180023	0.422133	1.12869	0.835251	1.52521
CFH	Z5jZQ3	outcome	exposure	Wald ratio	1	-0.0359295	0.0633258	0.570459	-0.160048	0.088189	0.964708	0.852103	1.09219
CFHR1	Z5jZQ3	outcome	exposure	Wald ratio	1	0.0127151	0.0358715	0.722992	-0.057593	0.0830233	1.0128	0.944034	1.08657
CFHR2	Z5jZQ3	outcome	exposure	Wald ratio	1	0.0186561	0.0284137	0.511447	-0.0370348	0.074347	1.01883	0.963643	1.07718
CFHR3	Z5jZQ3	outcome	exposure	Wald ratio	1	0.0201287	0.250107	0.935855	-0.470082	0.510339	1.02033	0.624951	1.66586
CFHR4	Z5jZQ3	outcome	exposure	Wald ratio	1	-0.0285932	0.0396004	0.470267	-0.10621	0.0490235	0.971812	0.899236	1.05025
CFHR5	Z5jZQ3	outcome	exposure	Wald ratio	1	0.127104	0.0845267	0.132656	-0.0385686	0.292776	1.13553	0.962166	1.34014
CFL2	Z5jZQ3	outcome	exposure	Wald ratio	1	0.00719597	0.26478	0.978318	-0.511773	0.526165	1.00722	0.599432	1.69243
CGB3	Z5jZQ3	outcome	exposure	Wald ratio	1	0.000930697	0.0415196	0.982116	-0.0804477	0.0823091	1.00093	0.922703	1.08579
CHAD	Z5jZQ3	outcome	exposure	Wald ratio	1	0.0621614	0.219026	0.776557	-0.367129	0.491452	1.06413	0.69272	1.63469
CHGA	Z5jZQ3	outcome	exposure	Wald ratio	1	0.0319444	0.114075	0.779455	-0.191643	0.255532	1.03246	0.825602	1.29115
CHGB	Z5jZQ3	outcome	exposure	Wald ratio	1	0.124813	0.222231	0.574363	-0.310759	0.560385	1.13294	0.73289	1.75135
CHI3L1	Z5jZQ3	outcome	exposure	Wald ratio	1	0.0188519	0.0267192	0.480464	-0.0335178	0.0712216	1.01903	0.967038	1.07382
CHI3L2	Z5jZQ3	outcome	exposure	Wald ratio	1	0.0969668	0.144968	0.50357	-0.187171	0.381104	1.10182	0.829302	1.4639
CHIT1	Z5jZQ3	outcome	exposure	Wald ratio	1	0.0341692	0.0315228	0.278386	-0.0276154	0.0959538	1.03476	0.972762	1.10071
CHL1	Z5jZQ3	outcome	exposure	Wald ratio	1	0.0715644	0.0896333	0.424631	-0.104117	0.247246	1.07419	0.90112	1.28049
CHMP2A	Z5jZQ3	outcome	exposure	Wald ratio	1	-0.269348	0.226271	0.233898	-0.712838	0.174143	0.763878	0.490251	1.19023
CHMP2B	Z5jZQ3	outcome	exposure	Wald ratio	1	0.00286675	0.0485347	0.952899	-0.0922613	0.0979948	1.00287	0.911867	1.10296
CHRD	Z5jZQ3	outcome	exposure	Wald ratio	1	-0.932735	0.634877	0.14179	-2.17709	0.311625	0.393476	0.11337	1.36564
CHRDL2	Z5jZQ3	outcome	exposure	Wald ratio	1	0.00186799	0.088748	0.983207	-0.172078	0.175814	1.00187	0.841913	1.19222
CHST1	Z5jZQ3	outcome	exposure	Wald ratio	1	0.171544	0.25755	0.505372	-0.333254	0.676343	1.18714	0.716588	1.96667
CHST11	Z5jZQ3	outcome	exposure	Wald ratio	1	-0.0765848	0.0505187	0.129527	-0.175601	0.0224319	0.926274	0.838952	1.02269
CHST12	Z5jZQ3	outcome	exposure	Wald ratio	1	-0.0579958	0.102398	0.571137	-0.258695	0.142704	0.943654	0.772058	1.15339
CHST15	Z5jZQ3	outcome	exposure	Wald ratio	1	-0.0475555	0.151182	0.753097	-0.343872	0.248761	0.953558	0.70902	1.28244
CHST4	Z5jZQ3	outcome	exposure	Wald ratio	1	-0.475033	0.138953	0.00062931	-0.74738	-0.202685	0.621865	0.473606	0.816536
CHST9	Z5jZQ3	outcome	exposure	Wald ratio	1	0.0991384	0.0928274	0.285527	-0.0828033	0.28108	1.10422	0.920532	1.32456
CILP2	Z5jZQ3	outcome	exposure	Wald ratio	1	0.372161	0.230229	0.105991	-0.0790885	0.82341	1.45087	0.923958	2.27826
CINP	Z5jZQ3	outcome	exposure	Wald ratio	1	-0.701423	0.623009	0.260223	-1.92252	0.519674	0.495879	0.146238	1.68148
CKM	Z5jZQ3	outcome	exposure	Wald ratio	1	-0.158107	0.149968	0.291757	-0.452043	0.13583	0.853758	0.636327	1.14549
CKMT1A	Z5jZQ3	outcome	exposure	Wald ratio	1	-0.0183783	0.25563	0.942686	-0.519413	0.482657	0.98179	0.59487	1.62037
CKMT2	Z5jZQ3	outcome	exposure	Wald ratio	1	0.241101	0.15113	0.11064	-0.0551136	0.537316	1.27265	0.946378	1.71141
CLEC11A	Z5jZQ3	outcome	exposure	Wald ratio	1	-0.0656406	0.0639371	0.304589	-0.190957	0.0596762	0.936467	0.826168	1.06149
CLEC12A	Z5jZQ3	outcome	exposure	Wald ratio	1	-0.00767801	0.0216522	0.722884	-0.0501163	0.0347603	0.992351	0.951119	1.03537
CLEC1B	Z5jZQ3	outcome	exposure	Wald ratio	1	-0.0249351	0.0615323	0.685304	-0.145539	0.0956683	0.975373	0.864557	1.10039
CLEC3B	Z5jZQ3	outcome	exposure	Wald ratio	1	-0.0435688	0.0936006	0.64159	-0.227026	0.139888	0.957367	0.7969	1.15015
CLEC4C	Z5jZQ3	outcome	exposure	Wald ratio	1	0.00211665	0.0315011	0.946428	-0.0596254	0.0638587	1.00212	0.942117	1.06594
CLEC4G	Z5jZQ3	outcome	exposure	Wald ratio	1	-0.161199	0.0949725	0.0896354	-0.347345	0.024947	0.851123	0.706561	1.02526
CLIC1	Z5jZQ3	outcome	exposure	Wald ratio	1	-1.89312	0.274137	4.99e-12	-2.43043	-1.35581	0.150601	0.0879993	0.257739
CLIC4	Z5jZQ3	outcome	exposure	Wald ratio	1	0.169654	0.106189	0.110118	-0.0384762	0.377784	1.18489	0.962255	1.45905
CLINT1	Z5jZQ3	outcome	exposure	Wald ratio	1	-0.0966946	0.165659	0.559424	-0.421386	0.227997	0.907833	0.656137	1.25608
CLMP	Z5jZQ3	outcome	exposure	Wald ratio	1	0.0244045	0.0638771	0.702421	-0.100795	0.149604	1.0247	0.904119	1.16137
CLN5	Z5jZQ3	outcome	exposure	Wald ratio	1	0.180706	0.103757	0.0815719	-0.0226566	0.38407	1.19806	0.977598	1.46825
CLSTN2	Z5jZQ3	outcome	exposure	Wald ratio	1	-0.0725176	0.0745124	0.33044	-0.218562	0.0735267	0.930049	0.803674	1.0763
CMBL	Z5jZQ3	outcome	exposure	Wald ratio	1	-0.311752	0.165736	0.0599702	-0.636595	0.0130911	0.732163	0.529091	1.01318
CMPK1	Z5jZQ3	outcome	exposure	Wald ratio	1	-0.0400008	0.0858401	0.641221	-0.208247	0.128246	0.960789	0.812006	1.13683
CNDP1	Z5jZQ3	outcome	exposure	Wald ratio	1	0.0559843	0.0805731	0.487165	-0.101939	0.213908	1.05758	0.903085	1.23851
CNN1	Z5jZQ3	outcome	exposure	Wald ratio	1	-0.403874	0.163869	0.0137162	-0.725057	-0.0826901	0.667728	0.484297	0.920636
CNP	Z5jZQ3	outcome	exposure	Wald ratio	1	-0.063317	0.0991755	0.523191	-0.257701	0.131067	0.938646	0.772826	1.14004
CNPY3	Z5jZQ3	outcome	exposure	Wald ratio	1	-0.00469569	0.0851638	0.956029	-0.171617	0.162225	0.995315	0.842302	1.17613
CNRIP1	Z5jZQ3	outcome	exposure	Wald ratio	1	0.092484	0.0447616	0.0388148	0.0047512	0.180217	1.0969	1.00476	1.19748
CNTFR	Z5jZQ3	outcome	exposure	Wald ratio	1	0.0265313	0.0604918	0.660956	-0.0920325	0.145095	1.02689	0.912075	1.15615
CNTN1	Z5jZQ3	outcome	exposure	Wald ratio	1	-0.0338127	0.0943742	0.720131	-0.218786	0.151161	0.966753	0.803494	1.16318
CNTN4	Z5jZQ3	outcome	exposure	Wald ratio	1	-0.129319	0.0873557	0.138773	-0.300537	0.0418978	0.878693	0.740421	1.04279
CNTN5	Z5jZQ3	outcome	exposure	Wald ratio	1	0.0677808	0.0602514	0.260604	-0.050312	0.185874	1.07013	0.950933	1.20427
CNTNAP2	Z5jZQ3	outcome	exposure	Wald ratio	1	0.0333034	0.0399341	0.404305	-0.0449676	0.111574	1.03386	0.956028	1.11804
COCH	Z5jZQ3	outcome	exposure	Wald ratio	1	0.0395432	0.0621037	0.524302	-0.08218	0.161266	1.04034	0.921106	1.175
COL10A1	Z5jZQ3	outcome	exposure	Wald ratio	1	-0.110443	0.0898599	0.219051	-0.286568	0.0656826	0.895438	0.750836	1.06789
COL11A2	Z5jZQ3	outcome	exposure	Wald ratio	1	0.302284	0.0709922	2.06e-05	0.163139	0.441429	1.35295	1.1772	1.55493
COL15A1	Z5jZQ3	outcome	exposure	Wald ratio	1	0.0552958	0.0777818	0.47714	-0.0971565	0.207748	1.05685	0.907414	1.2309
COL2A1	Z5jZQ3	outcome	exposure	Wald ratio	1	0.00919753	0.0310797	0.767281	-0.0517187	0.0701137	1.00924	0.949596	1.07263
COL3A1	Z5jZQ3	outcome	exposure	Wald ratio	1	0.168052	0.421909	0.6904	-0.65889	0.994994	1.183	0.517425	2.70471
COL6A1	Z5jZQ3	outcome	exposure	Wald ratio	1	0.0318654	0.0237098	0.178955	-0.0146057	0.0783366	1.03238	0.9855	1.08149
COL6A2	Z5jZQ3	outcome	exposure	Wald ratio	1	0.0277407	0.0878947	0.752296	-0.144533	0.200014	1.02813	0.865426	1.22142
COL9A1	Z5jZQ3	outcome	exposure	Wald ratio	1	-0.114881	0.163971	0.483541	-0.436264	0.206502	0.891472	0.646447	1.22937
COLEC11	Z5jZQ3	outcome	exposure	Wald ratio	1	0.0264268	0.032882	0.421578	-0.0380219	0.0908754	1.02678	0.962692	1.09513
COLGALT1	Z5jZQ3	outcome	exposure	Wald ratio	1	0.212421	0.14683	0.147978	-0.0753664	0.500208	1.23667	0.927404	1.64906
COMP	Z5jZQ3	outcome	exposure	Wald ratio	1	-0.25855	0.121422	0.0332254	-0.496537	-0.0205627	0.77217	0.608635	0.979647
CP	Z5jZQ3	outcome	exposure	Wald ratio	1	0.102831	0.120278	0.392579	-0.132913	0.338575	1.1083	0.875541	1.40295
CPA4	Z5jZQ3	outcome	exposure	Wald ratio	1	-0.00154312	0.0231367	0.946824	-0.046891	0.0438048	0.998458	0.954191	1.04478
CPB1	Z5jZQ3	outcome	exposure	Wald ratio	1	0.0398945	0.078385	0.610783	-0.11374	0.193529	1.0407	0.89249	1.21352
CPB2	Z5jZQ3	outcome	exposure	Wald ratio	1	-0.0155491	0.0325557	0.632924	-0.0793583	0.0482601	0.984571	0.923709	1.04944
CPM	Z5jZQ3	outcome	exposure	Wald ratio	1	-0.107932	0.161353	0.503547	-0.424185	0.20832	0.897688	0.654303	1.23161
CPN2	Z5jZQ3	outcome	exposure	Wald ratio	1	-0.0230438	0.0373652	0.537421	-0.0962797	0.050192	0.97722	0.90821	1.05147
CPOX	Z5jZQ3	outcome	exposure	Wald ratio	1	-0.0140981	0.118792	0.90553	-0.246931	0.218735	0.986001	0.781194	1.2445
CPXM1	Z5jZQ3	outcome	exposure	Wald ratio	1	0.0279335	0.0383393	0.466255	-0.0472116	0.103079	1.02833	0.953886	1.10858
CPZ	Z5jZQ3	outcome	exposure	Wald ratio	1	0.105842	0.137369	0.441006	-0.163402	0.375087	1.11165	0.84925	1.45512
CR1	Z5jZQ3	outcome	exposure	Wald ratio	1	0.0105749	0.0550887	0.847773	-0.097399	0.118549	1.01063	0.907194	1.12586
CR2	Z5jZQ3	outcome	exposure	Wald ratio	1	-0.398781	0.210409	0.0580573	-0.811183	0.0136208	0.671138	0.444332	1.01371
CRABP2	Z5jZQ3	outcome	exposure	Wald ratio	1	-0.0911088	0.0522342	0.0811176	-0.193488	0.0112702	0.912918	0.82408	1.01133
CRADD	Z5jZQ3	outcome	exposure	Wald ratio	1	0.345158	0.238483	0.147811	-0.122269	0.812584	1.41221	0.88491	2.25372
CRAT	Z5jZQ3	outcome	exposure	Wald ratio	1	-0.189499	0.124589	0.128263	-0.433693	0.054696	0.827374	0.648111	1.05622
CREB3L4	Z5jZQ3	outcome	exposure	Wald ratio	1	0.0041407	0.0932536	0.964583	-0.178636	0.186918	1.00415	0.83641	1.20553
CREG1	Z5jZQ3	outcome	exposure	Wald ratio	1	-0.210893	0.134305	0.116356	-0.474131	0.0523446	0.809861	0.622426	1.05374
CRELD1	Z5jZQ3	outcome	exposure	Wald ratio	1	0.0460793	0.0330123	0.162768	-0.0186247	0.110783	1.04716	0.981548	1.11715
CRHBP	Z5jZQ3	outcome	exposure	Wald ratio	1	0.0320348	0.042488	0.450866	-0.0512417	0.115311	1.03255	0.950049	1.12222
CRISP2	Z5jZQ3	outcome	exposure	Wald ratio	1	0.0177345	0.0468523	0.705045	-0.0740961	0.109565	1.01789	0.928582	1.11579
CRLF1	Z5jZQ3	outcome	exposure	Wald ratio	1	-0.0798358	0.0940314	0.395863	-0.264137	0.104466	0.923268	0.767868	1.11012
CRNN	Z5jZQ3	outcome	exposure	Wald ratio	1	0.0134167	0.124326	0.914063	-0.230261	0.257095	1.01351	0.794326	1.29317
CROT	Z5jZQ3	outcome	exposure	Wald ratio	1	-0.0475748	0.0519734	0.359998	-0.149443	0.0542929	0.953539	0.861188	1.05579
CRP	Z5jZQ3	outcome	exposure	Wald ratio	1	-0.0971662	0.101673	0.339237	-0.296445	0.102113	0.907405	0.743457	1.10751
CRTAC1	Z5jZQ3	outcome	exposure	Wald ratio	1	0.0709454	0.0673002	0.291808	-0.060963	0.202854	1.07352	0.940858	1.22489
CRTAM	Z5jZQ3	outcome	exposure	Wald ratio	1	-0.0211627	0.0886212	0.811261	-0.19486	0.152535	0.97906	0.82295	1.16478
CRYBB1	Z5jZQ3	outcome	exposure	Wald ratio	1	-0.0178243	0.106686	0.867313	-0.226929	0.19128	0.982334	0.796978	1.2108
CRYGD	Z5jZQ3	outcome	exposure	Wald ratio	1	0.018645	0.0970258	0.847612	-0.171525	0.208816	1.01882	0.842379	1.23222
CRYZ	Z5jZQ3	outcome	exposure	Wald ratio	1	0.00700436	0.0282888	0.804442	-0.0484417	0.0624504	1.00703	0.952713	1.06444
CSF1	Z5jZQ3	outcome	exposure	Wald ratio	1	-0.120114	0.148819	0.419598	-0.411799	0.171571	0.886819	0.662457	1.18717
CSGALNACT2	Z5jZQ3	outcome	exposure	Wald ratio	1	-0.0349757	0.149468	0.814984	-0.327933	0.257982	0.965629	0.720411	1.29432
CSK	Z5jZQ3	outcome	exposure	Wald ratio	1	-0.045982	0.0822471	0.576113	-0.207186	0.115222	0.955059	0.812868	1.12212
CSRP1	Z5jZQ3	outcome	exposure	Wald ratio	1	-0.353395	0.149423	0.0180269	-0.646264	-0.0605259	0.7023	0.524	0.941269
CST1	Z5jZQ3	outcome	exposure	Wald ratio	1	-0.0630816	0.0487002	0.195215	-0.158534	0.0323708	0.938867	0.853394	1.0329
CST2	Z5jZQ3	outcome	exposure	Wald ratio	1	0.0210064	0.0621835	0.735504	-0.100873	0.142886	1.02123	0.904048	1.1536
CST3	Z5jZQ3	outcome	exposure	Wald ratio	1	-0.0651903	0.0533889	0.222069	-0.169832	0.039452	0.936889	0.843806	1.04024
CST4	Z5jZQ3	outcome	exposure	Wald ratio	1	0.138922	0.11683	0.234401	-0.0900642	0.367908	1.14903	0.913873	1.44471
CST5	Z5jZQ3	outcome	exposure	Wald ratio	1	0.0368872	0.0464406	0.427028	-0.0541364	0.127911	1.03758	0.947303	1.13645
CST6	Z5jZQ3	outcome	exposure	Wald ratio	1	0.220159	0.150147	0.142569	-0.0741286	0.514447	1.24628	0.928552	1.67271
CST7	Z5jZQ3	outcome	exposure	Wald ratio	1	-0.0097843	0.0560637	0.861456	-0.119669	0.100101	0.990263	0.887214	1.10528
CSTB	Z5jZQ3	outcome	exposure	Wald ratio	1	0.0750979	0.0518717	0.147683	-0.0265706	0.176766	1.07799	0.973779	1.19335
CTRB1	Z5jZQ3	outcome	exposure	Wald ratio	1	0.027576	0.052236	0.597561	-0.0748066	0.129958	1.02796	0.927923	1.13878
CTSA	Z5jZQ3	outcome	exposure	Wald ratio	1	0.0691939	0.128706	0.590846	-0.18307	0.321458	1.07164	0.83271	1.37914
CTSB	Z5jZQ3	outcome	exposure	Wald ratio	1	0.0674997	0.0458113	0.140635	-0.0222904	0.15729	1.06983	0.977956	1.17033
CTSC	Z5jZQ3	outcome	exposure	Wald ratio	1	-0.042776	0.0562949	0.447341	-0.153114	0.067562	0.958126	0.858032	1.0699
CTSD	Z5jZQ3	outcome	exposure	Wald ratio	1	0.262097	0.090622	0.00382548	0.0844783	0.439717	1.29965	1.08815	1.55227
CTSF	Z5jZQ3	outcome	exposure	Wald ratio	1	-0.210463	0.109758	0.0551715	-0.425588	0.00466216	0.810209	0.653385	1.00467
CTSL	Z5jZQ3	outcome	exposure	Wald ratio	1	-0.171826	0.227547	0.450175	-0.617817	0.274166	0.842126	0.53912	1.31543
CTSO	Z5jZQ3	outcome	exposure	Wald ratio	1	0.0684354	0.164362	0.677139	-0.253713	0.390584	1.07083	0.775914	1.47784
CTSS	Z5jZQ3	outcome	exposure	Wald ratio	1	-0.0338229	0.0500281	0.49899	-0.131878	0.0642321	0.966743	0.876448	1.06634
CTSV	Z5jZQ3	outcome	exposure	Wald ratio	1	-0.260091	0.122516	0.0337604	-0.500221	-0.0199604	0.770982	0.606396	0.980237
CX3CL1	Z5jZQ3	outcome	exposure	Wald ratio	1	-0.112853	0.11498	0.326347	-0.338215	0.112509	0.893282	0.713042	1.11908
CXCL1	Z5jZQ3	outcome	exposure	Wald ratio	1	-0.0114821	0.0302967	0.704695	-0.0708636	0.0478993	0.988584	0.931589	1.04907
CXCL10	Z5jZQ3	outcome	exposure	Wald ratio	1	-0.076258	0.0667389	0.253191	-0.207066	0.0545502	0.926577	0.812966	1.05607
CXCL11	Z5jZQ3	outcome	exposure	Wald ratio	1	0.0143069	0.052935	0.78695	-0.0894456	0.118059	1.01441	0.914438	1.12531
CXCL12	Z5jZQ3	outcome	exposure	Wald ratio	1	0.240551	0.170589	0.158505	-0.0938041	0.574906	1.27195	0.910461	1.77696
CXCL2	Z5jZQ3	outcome	exposure	Wald ratio	1	-0.233781	0.250456	0.350602	-0.724676	0.257113	0.791535	0.484482	1.29319
CXCL5	Z5jZQ3	outcome	exposure	Wald ratio	1	0.131333	0.0640522	0.0403248	0.00579072	0.256875	1.14035	1.00581	1.29288
CXCL6	Z5jZQ3	outcome	exposure	Wald ratio	1	0.0661752	0.0310417	0.0330219	0.00533348	0.127017	1.06841	1.00535	1.13544
CXCL8	Z5jZQ3	outcome	exposure	Wald ratio	1	0.831411	0.353699	0.0187425	0.13816	1.52466	2.29656	1.14816	4.59359
CXCL9	Z5jZQ3	outcome	exposure	Wald ratio	1	-0.21412	0.242264	0.376789	-0.688958	0.260718	0.807252	0.502099	1.29786
CYB5A	Z5jZQ3	outcome	exposure	Wald ratio	1	0.329476	0.197556	0.0953633	-0.0577337	0.716686	1.39024	0.943901	2.04764
CYB5D2	Z5jZQ3	outcome	exposure	Wald ratio	1	-0.0139568	0.0704363	0.842929	-0.152012	0.124098	0.98614	0.858978	1.13213
CYB5R2	Z5jZQ3	outcome	exposure	Wald ratio	1	0.0259454	0.0537572	0.62935	-0.0794186	0.131309	1.02628	0.923653	1.14032
CYRIB	Z5jZQ3	outcome	exposure	Wald ratio	1	0.421731	0.545181	0.43919	-0.646824	1.49029	1.5246	0.523706	4.43837
CYTL1	Z5jZQ3	outcome	exposure	Wald ratio	1	-0.0530022	0.0914073	0.562018	-0.232161	0.126156	0.948378	0.792819	1.13446
DAPK2	Z5jZQ3	outcome	exposure	Wald ratio	1	-0.0355616	0.0825342	0.666562	-0.197329	0.126205	0.965063	0.820921	1.13452
DAPP1	Z5jZQ3	outcome	exposure	Wald ratio	1	0.0771179	0.0782862	0.324587	-0.076323	0.230559	1.08017	0.926517	1.2593
DARS1	Z5jZQ3	outcome	exposure	Wald ratio	1	0.0950426	0.0853765	0.265615	-0.0722952	0.26238	1.09971	0.930256	1.30002
DARS2	Z5jZQ3	outcome	exposure	Wald ratio	1	0.0428027	0.104233	0.681333	-0.161494	0.247099	1.04373	0.850872	1.28031
DBI	Z5jZQ3	outcome	exposure	Wald ratio	1	-0.172316	0.0695342	0.0132065	-0.308604	-0.0360293	0.841713	0.734472	0.964612
DBNL	Z5jZQ3	outcome	exposure	Wald ratio	1	-0.115747	0.265945	0.663398	-0.636999	0.405506	0.890701	0.528877	1.50006
DCBLD2	Z5jZQ3	outcome	exposure	Wald ratio	1	0.10525	0.0871266	0.227042	-0.065518	0.276018	1.11099	0.936582	1.31787
DCLK1	Z5jZQ3	outcome	exposure	Wald ratio	1	-0.0759249	0.104014	0.465423	-0.279793	0.127943	0.926886	0.75594	1.13649
DCN	Z5jZQ3	outcome	exposure	Wald ratio	1	0.46155	0.284963	0.1053	-0.0969777	1.02008	1.58653	0.907576	2.77341
DCTD	Z5jZQ3	outcome	exposure	Wald ratio	1	-0.41111	0.321473	0.200956	-1.0412	0.218977	0.662914	0.353032	1.2448
DCXR	Z5jZQ3	outcome	exposure	Wald ratio	1	0.170955	0.144769	0.237648	-0.112791	0.454701	1.18644	0.893337	1.5757
DDAH1	Z5jZQ3	outcome	exposure	Wald ratio	1	0.0348001	0.220365	0.874519	-0.397115	0.466715	1.03541	0.672257	1.59475
DDC	Z5jZQ3	outcome	exposure	Wald ratio	1	0.421349	0.295503	0.153906	-0.157837	1.00053	1.52402	0.853989	2.71974
DDOST	Z5jZQ3	outcome	exposure	Wald ratio	1	-0.20472	0.123412	0.0971481	-0.446608	0.0371668	0.814875	0.639795	1.03787
DDT	Z5jZQ3	outcome	exposure	Wald ratio	1	0.0499831	0.13004	0.700707	-0.204896	0.304862	1.05125	0.814732	1.35644
DDX58	Z5jZQ3	outcome	exposure	Wald ratio	1	-0.00382882	0.0862191	0.964579	-0.172818	0.165161	0.996178	0.841291	1.17958
DDX6	Z5jZQ3	outcome	exposure	Wald ratio	1	-0.212125	0.30322	0.484192	-0.806437	0.382186	0.808863	0.446446	1.46548
DECR1	Z5jZQ3	outcome	exposure	Wald ratio	1	0.324844	0.139191	0.0196066	0.0520287	0.597659	1.38381	1.05341	1.81786
DECR2	Z5jZQ3	outcome	exposure	Wald ratio	1	0.00162268	0.0367706	0.964801	-0.0704478	0.0736931	1.00162	0.931976	1.07648
DEF6	Z5jZQ3	outcome	exposure	Wald ratio	1	-0.170203	0.142315	0.23171	-0.449141	0.108734	0.843493	0.638176	1.11487
DEFA5	Z5jZQ3	outcome	exposure	Wald ratio	1	-0.535332	0.300977	0.0752976	-1.12525	0.0545829	0.585475	0.324572	1.0561
DEFB1	Z5jZQ3	outcome	exposure	Wald ratio	1	-0.0533872	0.0655749	0.415564	-0.181914	0.0751395	0.948013	0.833673	1.07803
DKK1	Z5jZQ3	outcome	exposure	Wald ratio	1	-0.0509307	0.0705263	0.470201	-0.189162	0.0873008	0.950345	0.827652	1.09122
DKK2	Z5jZQ3	outcome	exposure	Wald ratio	1	0.102121	0.0760252	0.179191	-0.0468884	0.25113	1.10752	0.954194	1.28548
DKK3	Z5jZQ3	outcome	exposure	Wald ratio	1	0.0123181	0.059082	0.834846	-0.103483	0.128119	1.01239	0.901692	1.13669
DKKL1	Z5jZQ3	outcome	exposure	Wald ratio	1	0.0154277	0.222815	0.944799	-0.42129	0.452146	1.01555	0.6562	1.57168
DLD	Z5jZQ3	outcome	exposure	Wald ratio	1	0.199223	0.282249	0.480286	-0.353984	0.75243	1.22045	0.701886	2.12215
DLK2	Z5jZQ3	outcome	exposure	Wald ratio	1	0.128704	0.0845444	0.127929	-0.0370033	0.294411	1.13735	0.963673	1.34234
DLL1	Z5jZQ3	outcome	exposure	Wald ratio	1	-0.0334705	0.140289	0.811429	-0.308437	0.241496	0.967083	0.734594	1.27315
DLL4	Z5jZQ3	outcome	exposure	Wald ratio	1	-0.0286064	0.228215	0.900248	-0.475908	0.418695	0.971799	0.621321	1.51998
DNAJA4	Z5jZQ3	outcome	exposure	Wald ratio	1	0.253894	0.31397	0.418712	-0.361487	0.869276	1.28904	0.696639	2.38518
DNAJB1	Z5jZQ3	outcome	exposure	Wald ratio	1	0.659962	0.55565	0.23494	-0.429112	1.74904	1.93472	0.651087	5.74906
DNAJB11	Z5jZQ3	outcome	exposure	Wald ratio	1	-0.0662923	0.108321	0.54054	-0.278602	0.146017	0.935857	0.756841	1.15722
DNAJB12	Z5jZQ3	outcome	exposure	Wald ratio	1	-0.05552	0.134934	0.680735	-0.319991	0.208951	0.945993	0.726156	1.23238
DNAJB14	Z5jZQ3	outcome	exposure	Wald ratio	1	-0.215851	0.295774	0.465522	-0.795568	0.363865	0.805855	0.451325	1.43888
DNAJB4	Z5jZQ3	outcome	exposure	Wald ratio	1	0.0575092	0.101902	0.572511	-0.142219	0.257238	1.0592	0.867431	1.29335
DNAJB6	Z5jZQ3	outcome	exposure	Wald ratio	1	0.0874587	0.151664	0.564167	-0.209802	0.384719	1.0914	0.810745	1.4692
DNAJC10	Z5jZQ3	outcome	exposure	Wald ratio	1	0.0794608	0.130968	0.544036	-0.177236	0.336157	1.0827	0.837582	1.39956
DNAJC30	Z5jZQ3	outcome	exposure	Wald ratio	1	-0.0109432	0.0700797	0.875912	-0.148299	0.126413	0.989116	0.862173	1.13475
DOK2	Z5jZQ3	outcome	exposure	Wald ratio	1	-0.0903165	0.133203	0.497748	-0.351394	0.170761	0.913642	0.703706	1.18621
DPEP1	Z5jZQ3	outcome	exposure	Wald ratio	1	0.0571671	0.0514199	0.266237	-0.0436159	0.15795	1.05883	0.957322	1.17111
DPEP2	Z5jZQ3	outcome	exposure	Wald ratio	1	-0.00578584	0.135981	0.966061	-0.272309	0.260737	0.994231	0.761619	1.29789
DPP4	Z5jZQ3	outcome	exposure	Wald ratio	1	-0.0906797	0.21679	0.67574	-0.515589	0.334229	0.91331	0.597149	1.39686
DPT	Z5jZQ3	outcome	exposure	Wald ratio	1	-0.00762621	0.062246	0.902489	-0.129628	0.114376	0.992403	0.878422	1.12117
DPY30	Z5jZQ3	outcome	exposure	Wald ratio	1	0.00321252	0.188821	0.986426	-0.366876	0.373301	1.00322	0.692895	1.45252
DSC2	Z5jZQ3	outcome	exposure	Wald ratio	1	0.093997	0.103373	0.363193	-0.108614	0.296608	1.09856	0.897076	1.34529
DSCAM	Z5jZQ3	outcome	exposure	Wald ratio	1	0.00602341	0.105394	0.954424	-0.200548	0.212595	1.00604	0.818282	1.23688
DSG2	Z5jZQ3	outcome	exposure	Wald ratio	1	-0.056971	0.0797332	0.474905	-0.213248	0.099306	0.944621	0.807956	1.1044
DTD1	Z5jZQ3	outcome	exposure	Wald ratio	1	-0.0303351	0.0373698	0.416933	-0.10358	0.0429097	0.97012	0.901604	1.04384
DTD2	Z5jZQ3	outcome	exposure	Wald ratio	1	0.0729684	0.096083	0.447595	-0.115354	0.261291	1.0757	0.89105	1.29861
DTYMK	Z5jZQ3	outcome	exposure	Wald ratio	1	0.0783671	0.161257	0.626984	-0.237697	0.394431	1.08152	0.788441	1.48354
DUSP13	Z5jZQ3	outcome	exposure	Wald ratio	1	-0.146595	0.0871579	0.0925787	-0.317425	0.0242343	0.863644	0.728022	1.02453
DUSP28	Z5jZQ3	outcome	exposure	Wald ratio	1	-0.0625355	0.0645299	0.332499	-0.189014	0.0639431	0.93938	0.827775	1.06603
DUT	Z5jZQ3	outcome	exposure	Wald ratio	1	0.0664077	0.163821	0.685208	-0.254682	0.387497	1.06866	0.775163	1.47329
DYNLL2	Z5jZQ3	outcome	exposure	Wald ratio	1	0.0741654	0.0779854	0.341596	-0.0786861	0.227017	1.07698	0.92433	1.25485
EBI3	Z5jZQ3	outcome	exposure	Wald ratio	1	-0.0318091	0.0258673	0.218808	-0.082509	0.0188908	0.968691	0.920803	1.01907
ECH1	Z5jZQ3	outcome	exposure	Wald ratio	1	-0.0720256	0.0632106	0.254514	-0.195918	0.0518672	0.930507	0.822079	1.05324
ECHS1	Z5jZQ3	outcome	exposure	Wald ratio	1	0.280266	0.607597	0.644605	-0.910624	1.47116	1.32348	0.402273	4.35427
ECI1	Z5jZQ3	outcome	exposure	Wald ratio	1	0.115444	0.0997833	0.247292	-0.0801309	0.31102	1.12237	0.922996	1.36482
ECI2	Z5jZQ3	outcome	exposure	Wald ratio	1	0.00737182	0.0436043	0.865748	-0.0780926	0.0928363	1.0074	0.924879	1.09728
ECM1	Z5jZQ3	outcome	exposure	Wald ratio	1	0.00353711	0.0321488	0.912391	-0.0594746	0.0665488	1.00354	0.942259	1.06881
EDDM3A	Z5jZQ3	outcome	exposure	Wald ratio	1	-0.0721416	0.185795	0.697805	-0.436301	0.292017	0.930399	0.646423	1.33913
EDIL3	Z5jZQ3	outcome	exposure	Wald ratio	1	0.0521454	0.288426	0.85653	-0.51317	0.617461	1.05353	0.598595	1.85421
EFEMP1	Z5jZQ3	outcome	exposure	Wald ratio	1	0.0206513	0.0750515	0.783192	-0.12645	0.167752	1.02087	0.881219	1.18264
EFHD1	Z5jZQ3	outcome	exposure	Wald ratio	1	0.2002	0.27195	0.461632	-0.332823	0.733222	1.22165	0.716897	2.08178
EFNA3	Z5jZQ3	outcome	exposure	Wald ratio	1	-0.0286498	0.286041	0.920217	-0.58929	0.53199	0.971757	0.554721	1.70232
EFNA4	Z5jZQ3	outcome	exposure	Wald ratio	1	0.315866	0.266689	0.236256	-0.206845	0.838577	1.37145	0.813145	2.31307
EFNB2	Z5jZQ3	outcome	exposure	Wald ratio	1	-0.10946	0.151805	0.470876	-0.406998	0.188078	0.896318	0.665645	1.20693
EFS	Z5jZQ3	outcome	exposure	Wald ratio	1	-0.204116	0.345776	0.554982	-0.881837	0.473606	0.815368	0.414022	1.60577
EGF	Z5jZQ3	outcome	exposure	Wald ratio	1	0.0985048	0.0758954	0.194321	-0.0502501	0.24726	1.10352	0.950992	1.28051
EGFLAM	Z5jZQ3	outcome	exposure	Wald ratio	1	0.254503	0.137311	0.0638133	-0.014626	0.523632	1.28982	0.98548	1.68815
EGFR	Z5jZQ3	outcome	exposure	Wald ratio	1	-0.227489	0.189193	0.229202	-0.598308	0.14333	0.796531	0.549741	1.15411
EHBP1	Z5jZQ3	outcome	exposure	Wald ratio	1	-0.00083014	0.303479	0.997817	-0.59565	0.593989	0.99917	0.551204	1.8112
EIF1AD	Z5jZQ3	outcome	exposure	Wald ratio	1	0.170811	0.113131	0.131081	-0.0509257	0.392547	1.18627	0.950349	1.48075
EIF4B	Z5jZQ3	outcome	exposure	Wald ratio	1	0.331982	0.20191	0.100132	-0.0637604	0.727725	1.39373	0.93823	2.07037
EIF5A	Z5jZQ3	outcome	exposure	Wald ratio	1	-0.289761	0.154053	0.0599821	-0.591704	0.0121817	0.748442	0.553383	1.01226
ELANE	Z5jZQ3	outcome	exposure	Wald ratio	1	0.0481248	0.0974881	0.621555	-0.142952	0.239202	1.0493	0.866796	1.27023
ELMO1	Z5jZQ3	outcome	exposure	Wald ratio	1	0.0359694	0.182358	0.843635	-0.321453	0.393392	1.03662	0.725095	1.482
EMILIN3	Z5jZQ3	outcome	exposure	Wald ratio	1	0.024911	0.101392	0.805922	-0.173817	0.223639	1.02522	0.840451	1.25062
ENDOU	Z5jZQ3	outcome	exposure	Wald ratio	1	0.0237209	0.191591	0.901466	-0.351798	0.39924	1.024	0.703422	1.49069
ENGASE	Z5jZQ3	outcome	exposure	Wald ratio	1	0.115004	0.0569131	0.0433107	0.0034547	0.226554	1.12188	1.00346	1.25427
ENO2	Z5jZQ3	outcome	exposure	Wald ratio	1	0.0757202	0.159049	0.634017	-0.236016	0.387456	1.07866	0.789768	1.47323
ENO3	Z5jZQ3	outcome	exposure	Wald ratio	1	0.0478483	0.0776778	0.537904	-0.1044	0.200097	1.04901	0.900865	1.22152
ENPEP	Z5jZQ3	outcome	exposure	Wald ratio	1	-0.0335098	0.0726057	0.644417	-0.175817	0.108797	0.967045	0.838771	1.11494
ENPP2	Z5jZQ3	outcome	exposure	Wald ratio	1	0.134201	0.134271	0.317564	-0.128971	0.397372	1.14362	0.879	1.48791
ENPP5	Z5jZQ3	outcome	exposure	Wald ratio	1	-0.0529882	0.0369616	0.151686	-0.125433	0.0194566	0.948391	0.882115	1.01965
ENPP6	Z5jZQ3	outcome	exposure	Wald ratio	1	0.376266	0.243727	0.122636	-0.101438	0.853971	1.45684	0.903537	2.34896
ENPP7	Z5jZQ3	outcome	exposure	Wald ratio	1	-0.0314629	0.0280058	0.26125	-0.0863542	0.0234285	0.969027	0.917269	1.02371
ENSA	Z5jZQ3	outcome	exposure	Wald ratio	1	0.302153	0.232226	0.193218	-0.15301	0.757317	1.35277	0.858121	2.13255
ENTPD1	Z5jZQ3	outcome	exposure	Wald ratio	1	-0.0129442	0.0991162	0.896095	-0.207212	0.181324	0.987139	0.812847	1.1988
ENTPD5	Z5jZQ3	outcome	exposure	Wald ratio	1	-0.0233313	0.0416139	0.575029	-0.104895	0.0582319	0.976939	0.90042	1.05996
ENTPD6	Z5jZQ3	outcome	exposure	Wald ratio	1	0.0558404	0.13891	0.687691	-0.216423	0.328104	1.05743	0.805395	1.38833
EPB41	Z5jZQ3	outcome	exposure	Wald ratio	1	0.0826723	0.131864	0.530691	-0.175781	0.341126	1.08619	0.838802	1.40653
EPHA1	Z5jZQ3	outcome	exposure	Wald ratio	1	-0.000709939	0.0272993	0.979253	-0.0542165	0.0527966	0.99929	0.947227	1.05422
EPHA10	Z5jZQ3	outcome	exposure	Wald ratio	1	0.159927	0.198584	0.420624	-0.229297	0.549151	1.17343	0.795093	1.73178
EPHA2	Z5jZQ3	outcome	exposure	Wald ratio	1	-0.0466953	0.0781337	0.550085	-0.199837	0.106447	0.954378	0.818864	1.11232
EPHA4	Z5jZQ3	outcome	exposure	Wald ratio	1	0.177774	0.0988361	0.0720703	-0.0159448	0.371493	1.19456	0.984182	1.4499
EPHA5	Z5jZQ3	outcome	exposure	Wald ratio	1	0.0250187	0.145035	0.863044	-0.259251	0.309288	1.02533	0.77163	1.36245
EPHB1	Z5jZQ3	outcome	exposure	Wald ratio	1	-0.0563747	0.0696226	0.418101	-0.192835	0.0800855	0.945185	0.824618	1.08338
EPHB2	Z5jZQ3	outcome	exposure	Wald ratio	1	-0.0833483	0.0463622	0.0722147	-0.174218	0.00752171	0.920031	0.840114	1.00755
EPHB6	Z5jZQ3	outcome	exposure	Wald ratio	1	-0.0140975	0.0515653	0.784553	-0.115165	0.0869705	0.986001	0.891219	1.09086
ERAP1	Z5jZQ3	outcome	exposure	Wald ratio	1	0.132336	0.0254605	2.02e-07	0.0824332	0.182239	1.14149	1.08593	1.1999
ERAP2	Z5jZQ3	outcome	exposure	Wald ratio	1	0.00957121	0.0231129	0.678796	-0.0357301	0.0548726	1.00962	0.964901	1.05641
ERBB3	Z5jZQ3	outcome	exposure	Wald ratio	1	0.0287227	0.138235	0.8354	-0.242218	0.299663	1.02914	0.784885	1.3494
EREG	Z5jZQ3	outcome	exposure	Wald ratio	1	-0.356911	0.378361	0.345523	-1.0985	0.384676	0.699835	0.333371	1.46914
ERLEC1	Z5jZQ3	outcome	exposure	Wald ratio	1	-0.153862	0.138405	0.266278	-0.425136	0.117412	0.857391	0.653681	1.12458
ERN1	Z5jZQ3	outcome	exposure	Wald ratio	1	0.192742	0.235744	0.413592	-0.269316	0.6548	1.21257	0.763901	1.92476
ERO1B	Z5jZQ3	outcome	exposure	Wald ratio	1	-0.00122782	0.0701753	0.986041	-0.138771	0.136316	0.998773	0.870427	1.14604
ESAM	Z5jZQ3	outcome	exposure	Wald ratio	1	0.0317544	0.080552	0.693426	-0.126127	0.189636	1.03226	0.881503	1.20881
ESD	Z5jZQ3	outcome	exposure	Wald ratio	1	-0.0150409	0.0661378	0.820099	-0.144671	0.114589	0.985072	0.865307	1.12141
ESM1	Z5jZQ3	outcome	exposure	Wald ratio	1	0.0148736	0.174246	0.931975	-0.326648	0.356395	1.01498	0.721337	1.42817
ESS2	Z5jZQ3	outcome	exposure	Wald ratio	1	0.129428	0.106014	0.222139	-0.0783591	0.337215	1.13818	0.924632	1.40104
ETFA	Z5jZQ3	outcome	exposure	Wald ratio	1	-0.0180952	0.0699643	0.795917	-0.155225	0.119035	0.982067	0.856222	1.12641
EVA1C	Z5jZQ3	outcome	exposure	Wald ratio	1	-0.0641083	0.16338	0.694772	-0.384333	0.256117	0.937903	0.680905	1.2919
EVL	Z5jZQ3	outcome	exposure	Wald ratio	1	-0.0235681	0.0529114	0.656012	-0.127274	0.0801381	0.976707	0.880492	1.08344
F11	Z5jZQ3	outcome	exposure	Wald ratio	1	0.0451125	0.0588023	0.442968	-0.0701399	0.160365	1.04615	0.932263	1.17394
F13B	Z5jZQ3	outcome	exposure	Wald ratio	1	0.0579987	0.0448311	0.195763	-0.0298702	0.145868	1.05971	0.970571	1.15704
F2R	Z5jZQ3	outcome	exposure	Wald ratio	1	0.187449	0.225132	0.405059	-0.253809	0.628707	1.20617	0.77584	1.87518
F3	Z5jZQ3	outcome	exposure	Wald ratio	1	0.23314	0.15218	0.125522	-0.0651328	0.531413	1.26256	0.936943	1.70133
F5	Z5jZQ3	outcome	exposure	Wald ratio	1	0.0270354	0.0805641	0.737191	-0.13087	0.184941	1.0274	0.877332	1.20315
F7	Z5jZQ3	outcome	exposure	Wald ratio	1	-0.00435402	0.0364091	0.904811	-0.0757158	0.0670078	0.995655	0.92708	1.0693
FABP1	Z5jZQ3	outcome	exposure	Wald ratio	1	-0.232335	0.0950934	0.0145565	-0.418718	-0.045952	0.79268	0.65789	0.955088
FABP2	Z5jZQ3	outcome	exposure	Wald ratio	1	-0.00990922	0.029054	0.733056	-0.066855	0.0470365	0.99014	0.935331	1.04816
FABP4	Z5jZQ3	outcome	exposure	Wald ratio	1	-0.283997	0.217161	0.190949	-0.709632	0.141637	0.752769	0.491825	1.15216
FAH	Z5jZQ3	outcome	exposure	Wald ratio	1	-0.0170749	0.0448381	0.703343	-0.104958	0.0708078	0.98307	0.900363	1.07337
FAHD1	Z5jZQ3	outcome	exposure	Wald ratio	1	-0.0163645	0.0402484	0.68431	-0.0952514	0.0625223	0.983769	0.909144	1.06452
FAIM	Z5jZQ3	outcome	exposure	Wald ratio	1	-0.0721418	0.0809061	0.372568	-0.230718	0.0864342	0.930399	0.793963	1.09028
FAM151A	Z5jZQ3	outcome	exposure	Wald ratio	1	0.0357616	0.0910882	0.694612	-0.142771	0.214295	1.03641	0.866952	1.23899
FAM162A	Z5jZQ3	outcome	exposure	Wald ratio	1	-0.199449	0.210851	0.344188	-0.612717	0.213819	0.819182	0.541876	1.2384
FAM171B	Z5jZQ3	outcome	exposure	Wald ratio	1	0.0107158	0.0932758	0.908538	-0.172105	0.193536	1.01077	0.841891	1.21353
FAM177A1	Z5jZQ3	outcome	exposure	Wald ratio	1	-0.0403246	0.043012	0.348491	-0.124628	0.043979	0.960478	0.882825	1.04496
FAM20A	Z5jZQ3	outcome	exposure	Wald ratio	1	-0.0758291	0.109242	0.487597	-0.289944	0.138286	0.926975	0.748305	1.1483
FAM20B	Z5jZQ3	outcome	exposure	Wald ratio	1	0.103533	0.167481	0.536459	-0.22473	0.431796	1.10908	0.798732	1.54002
FAM3B	Z5jZQ3	outcome	exposure	Wald ratio	1	-0.0643519	0.061485	0.295271	-0.184863	0.0561587	0.937675	0.831219	1.05777
FAM3D	Z5jZQ3	outcome	exposure	Wald ratio	1	-0.0127491	0.0836364	0.878844	-0.176676	0.151178	0.987332	0.838051	1.1632
FAP	Z5jZQ3	outcome	exposure	Wald ratio	1	0.00938265	0.097456	0.923302	-0.181631	0.200396	1.00943	0.833909	1.22189
FAS	Z5jZQ3	outcome	exposure	Wald ratio	1	0.0960922	0.0643736	0.135509	-0.0300802	0.222265	1.10086	0.970368	1.2489
FASN	Z5jZQ3	outcome	exposure	Wald ratio	1	0.0213416	0.116026	0.854061	-0.206068	0.248752	1.02157	0.813777	1.28242
FBLN1	Z5jZQ3	outcome	exposure	Wald ratio	1	-0.14203	0.0991224	0.151892	-0.33631	0.0522495	0.867595	0.714401	1.05364
FBLN5	Z5jZQ3	outcome	exposure	Wald ratio	1	0.0708623	0.196185	0.717948	-0.31366	0.455384	1.07343	0.730768	1.57678
FBP1	Z5jZQ3	outcome	exposure	Wald ratio	1	-0.00210777	0.130062	0.98707	-0.257028	0.252813	0.997894	0.773346	1.28764
FBP2	Z5jZQ3	outcome	exposure	Wald ratio	1	-0.0212315	0.163443	0.896645	-0.34158	0.299117	0.978992	0.710646	1.34867
FCGR2A	Z5jZQ3	outcome	exposure	Wald ratio	1	-0.0318694	0.0216757	0.141485	-0.0743538	0.0106149	0.968633	0.928343	1.01067
FCGR2B	Z5jZQ3	outcome	exposure	Wald ratio	1	0.0288112	0.0266649	0.279923	-0.023452	0.0810745	1.02923	0.976821	1.08445
FCGR3A	Z5jZQ3	outcome	exposure	Wald ratio	1	0.0439947	0.0237466	0.0639289	-0.00254859	0.0905381	1.04498	0.997455	1.09476
FCGR3B	Z5jZQ3	outcome	exposure	Wald ratio	1	0.12766	0.0704684	0.0700488	-0.0104579	0.265778	1.13617	0.989597	1.30445
FCN1	Z5jZQ3	outcome	exposure	Wald ratio	1	-0.00162645	0.0481023	0.973027	-0.0959069	0.092654	0.998375	0.908549	1.09708
FCN2	Z5jZQ3	outcome	exposure	Wald ratio	1	0.000842437	0.041334	0.983739	-0.0801722	0.0818571	1.00084	0.922957	1.0853
FCN3	Z5jZQ3	outcome	exposure	Wald ratio	1	0.104282	0.0618116	0.0915839	-0.0168683	0.225433	1.10991	0.983273	1.25287
FCRL1	Z5jZQ3	outcome	exposure	Wald ratio	1	-0.0121441	0.0665526	0.855211	-0.142587	0.118299	0.987929	0.867112	1.12558
FCRL3	Z5jZQ3	outcome	exposure	Wald ratio	1	-0.0111436	0.0335651	0.739889	-0.0769312	0.054644	0.988918	0.925954	1.05616
FCRL4	Z5jZQ3	outcome	exposure	Wald ratio	1	0.0124016	0.0274833	0.651816	-0.0414657	0.0662688	1.01248	0.959382	1.06851
FCRL6	Z5jZQ3	outcome	exposure	Wald ratio	1	-0.0500573	0.0619093	0.418769	-0.171399	0.0712849	0.951175	0.842485	1.07389
FCRLB	Z5jZQ3	outcome	exposure	Wald ratio	1	0.0753114	0.0978845	0.441661	-0.116542	0.267165	1.07822	0.889993	1.30626
FER	Z5jZQ3	outcome	exposure	Wald ratio	1	0.145291	0.136707	0.287877	-0.122654	0.413236	1.15638	0.884569	1.5117
FERMT3	Z5jZQ3	outcome	exposure	Wald ratio	1	-0.187487	0.195124	0.336622	-0.56993	0.194956	0.82904	0.565565	1.21526
FGF2	Z5jZQ3	outcome	exposure	Wald ratio	1	-0.0111158	0.0437145	0.799278	-0.0967961	0.0745646	0.988946	0.907741	1.07741
FGF23	Z5jZQ3	outcome	exposure	Wald ratio	1	-0.0649186	0.402489	0.871863	-0.853796	0.723959	0.937144	0.425795	2.06258
FGF7	Z5jZQ3	outcome	exposure	Wald ratio	1	-0.142546	0.149876	0.341557	-0.436302	0.151211	0.867148	0.646422	1.16324
FGFBP1	Z5jZQ3	outcome	exposure	Wald ratio	1	-0.0198988	0.268877	0.941005	-0.546898	0.507101	0.980298	0.578742	1.66047
FGFR1	Z5jZQ3	outcome	exposure	Wald ratio	1	-0.170561	0.180878	0.345702	-0.525082	0.183961	0.843192	0.591507	1.20197
FGFR3	Z5jZQ3	outcome	exposure	Wald ratio	1	-0.2561	0.130346	0.04944	-0.511577	-0.000622702	0.774065	0.599549	0.999377
FGG	Z5jZQ3	outcome	exposure	Wald ratio	1	0.0425228	0.158179	0.788062	-0.267507	0.352553	1.04344	0.765285	1.42269
FGL1	Z5jZQ3	outcome	exposure	Wald ratio	1	-0.0684826	0.0400447	0.0872374	-0.14697	0.010005	0.93381	0.86332	1.01006
FGR	Z5jZQ3	outcome	exposure	Wald ratio	1	0.187871	0.115231	0.103021	-0.0379823	0.413723	1.20668	0.96273	1.51244
FH	Z5jZQ3	outcome	exposure	Wald ratio	1	-0.00619953	0.159256	0.968948	-0.318341	0.305941	0.99382	0.727355	1.3579
FHIT	Z5jZQ3	outcome	exposure	Wald ratio	1	0.0296695	0.183513	0.871562	-0.330017	0.389356	1.03011	0.718912	1.47603
FJX1	Z5jZQ3	outcome	exposure	Wald ratio	1	-0.177431	0.10125	0.0797048	-0.375882	0.0210194	0.837419	0.686684	1.02124
FKBP1B	Z5jZQ3	outcome	exposure	Wald ratio	1	-0.0365919	0.0601347	0.542856	-0.154456	0.081272	0.964069	0.856881	1.08467
FKBP2	Z5jZQ3	outcome	exposure	Wald ratio	1	-0.556379	0.223401	0.0127567	-0.994246	-0.118512	0.573281	0.370002	0.888241
FKBP4	Z5jZQ3	outcome	exposure	Wald ratio	1	-0.0047634	0.114118	0.966705	-0.228435	0.218909	0.995248	0.795778	1.24472
FKBP7	Z5jZQ3	outcome	exposure	Wald ratio	1	-0.0390625	0.0478156	0.413962	-0.132781	0.0546561	0.961691	0.875657	1.05618
FLII	Z5jZQ3	outcome	exposure	Wald ratio	1	0.330513	0.147359	0.0249029	0.0416888	0.619336	1.39168	1.04257	1.85769
FLRT2	Z5jZQ3	outcome	exposure	Wald ratio	1	-0.0948174	0.0595781	0.111501	-0.21159	0.0219556	0.909539	0.809296	1.0222
FLRT3	Z5jZQ3	outcome	exposure	Wald ratio	1	-0.0348312	0.0341889	0.308305	-0.101841	0.0321791	0.965768	0.903173	1.0327
FLT4	Z5jZQ3	outcome	exposure	Wald ratio	1	-0.180174	0.112099	0.107993	-0.399887	0.0395395	0.835125	0.670396	1.04033
FMOD	Z5jZQ3	outcome	exposure	Wald ratio	1	0.0714825	0.100462	0.476752	-0.125423	0.268388	1.0741	0.882123	1.30786
FN1	Z5jZQ3	outcome	exposure	Wald ratio	1	0.0186144	0.0464272	0.688467	-0.072383	0.109612	1.01879	0.930175	1.11584
FOLH1	Z5jZQ3	outcome	exposure	Wald ratio	1	0.0743083	0.150712	0.621978	-0.221087	0.369703	1.07714	0.801647	1.44731
FOLR2	Z5jZQ3	outcome	exposure	Wald ratio	1	0.145886	0.182697	0.424571	-0.212199	0.503972	1.15706	0.808803	1.65528
FOLR3	Z5jZQ3	outcome	exposure	Wald ratio	1	0.000269226	0.040974	0.994757	-0.0800398	0.0805782	1.00027	0.92308	1.08391
FOXO3	Z5jZQ3	outcome	exposure	Wald ratio	1	-0.637715	0.50532	0.206948	-1.62814	0.352713	0.528499	0.196294	1.42292
FREM2	Z5jZQ3	outcome	exposure	Wald ratio	1	0.209476	0.182839	0.251925	-0.148888	0.567839	1.23303	0.861666	1.76445
FRZB	Z5jZQ3	outcome	exposure	Wald ratio	1	0.0976546	0.0877807	0.26593	-0.0743956	0.269705	1.10258	0.928304	1.30958
FSHB	Z5jZQ3	outcome	exposure	Wald ratio	1	-0.0887553	0.210848	0.673796	-0.502018	0.324508	0.915069	0.605308	1.38335
FST	Z5jZQ3	outcome	exposure	Wald ratio	1	0.0180667	0.211108	0.9318	-0.395704	0.431838	1.01823	0.673206	1.54009
FSTL1	Z5jZQ3	outcome	exposure	Wald ratio	1	0.000171168	0.0865524	0.998422	-0.169472	0.169814	1.00017	0.844111	1.18508
FSTL3	Z5jZQ3	outcome	exposure	Wald ratio	1	-0.255108	0.193591	0.187581	-0.634545	0.12433	0.774833	0.530177	1.13239
FSTL4	Z5jZQ3	outcome	exposure	Wald ratio	1	-0.00564498	0.143313	0.96858	-0.286539	0.275249	0.994371	0.750858	1.31686
FTCD	Z5jZQ3	outcome	exposure	Wald ratio	1	-0.0229514	0.0660762	0.728331	-0.152461	0.106558	0.97731	0.858593	1.11244
FUT10	Z5jZQ3	outcome	exposure	Wald ratio	1	0.00692557	0.0354709	0.8452	-0.0625974	0.0764486	1.00695	0.939322	1.07945
FUT3	Z5jZQ3	outcome	exposure	Wald ratio	1	-0.021362	0.0334627	0.523225	-0.0869489	0.0442249	0.978865	0.916724	1.04522
FUT5	Z5jZQ3	outcome	exposure	Wald ratio	1	-0.00931755	0.0475643	0.844693	-0.102544	0.0839085	0.990726	0.902539	1.08753
FUT8	Z5jZQ3	outcome	exposure	Wald ratio	1	0.0163459	0.0299163	0.584799	-0.04229	0.0749819	1.01648	0.958592	1.07786
FYN	Z5jZQ3	outcome	exposure	Wald ratio	1	0.246806	0.294984	0.402774	-0.331362	0.824974	1.27993	0.717946	2.28182
G3BP1	Z5jZQ3	outcome	exposure	Wald ratio	1	-0.0248601	0.152538	0.870537	-0.323834	0.274114	0.975446	0.72337	1.31536
GAA	Z5jZQ3	outcome	exposure	Wald ratio	1	0.00453124	0.0551109	0.934471	-0.103486	0.112549	1.00454	0.901688	1.11913
GABARAPL2	Z5jZQ3	outcome	exposure	Wald ratio	1	0.0923019	0.121631	0.447931	-0.146095	0.330698	1.0967	0.864076	1.39194
GALK1	Z5jZQ3	outcome	exposure	Wald ratio	1	-0.00200006	0.295498	0.9946	-0.581177	0.577177	0.998002	0.55924	1.781
GALNT13	Z5jZQ3	outcome	exposure	Wald ratio	1	0.0347939	0.254534	0.891271	-0.464092	0.53368	1.03541	0.628705	1.7052
GALNT16	Z5jZQ3	outcome	exposure	Wald ratio	1	0.0184402	0.0868223	0.831803	-0.151731	0.188612	1.01861	0.859219	1.20757
GALNT3	Z5jZQ3	outcome	exposure	Wald ratio	1	-0.120375	0.297517	0.685772	-0.703508	0.462757	0.886588	0.494846	1.58845
GALP	Z5jZQ3	outcome	exposure	Wald ratio	1	0.057387	0.154716	0.710698	-0.245855	0.360629	1.05907	0.782035	1.43423
GAS1	Z5jZQ3	outcome	exposure	Wald ratio	1	0.0467165	0.172248	0.786224	-0.290889	0.384322	1.04782	0.747599	1.46862
GAS6	Z5jZQ3	outcome	exposure	Wald ratio	1	0.056789	0.0696965	0.415184	-0.0798161	0.193394	1.05843	0.923286	1.21336
GATM	Z5jZQ3	outcome	exposure	Wald ratio	1	-0.116129	0.0645287	0.0719167	-0.242605	0.0103475	0.890361	0.784581	1.0104
GBP1	Z5jZQ3	outcome	exposure	Wald ratio	1	-0.0376	0.185345	0.839241	-0.400877	0.325677	0.963098	0.669733	1.38497
GBP2	Z5jZQ3	outcome	exposure	Wald ratio	1	0.153608	0.197051	0.435664	-0.232611	0.539828	1.16603	0.792462	1.71571
GC	Z5jZQ3	outcome	exposure	Wald ratio	1	0.0162788	0.180454	0.92812	-0.33741	0.369968	1.01641	0.713616	1.44769
GCA	Z5jZQ3	outcome	exposure	Wald ratio	1	0.0357358	0.0710242	0.614859	-0.103472	0.174943	1.03638	0.901702	1.19118
GCDH	Z5jZQ3	outcome	exposure	Wald ratio	1	-0.133587	0.169635	0.430991	-0.466071	0.198897	0.874952	0.627463	1.22006
GCKR	Z5jZQ3	outcome	exposure	Wald ratio	1	-0.164677	0.0875858	0.0600834	-0.336345	0.00699098	0.848168	0.714376	1.00702
GCLM	Z5jZQ3	outcome	exposure	Wald ratio	1	0.156052	0.114597	0.173278	-0.0685583	0.380662	1.16889	0.933739	1.46325
GDF15	Z5jZQ3	outcome	exposure	Wald ratio	1	-0.00270756	0.0449889	0.95201	-0.0908859	0.0854708	0.997296	0.913122	1.08923
GDI2	Z5jZQ3	outcome	exposure	Wald ratio	1	-0.0597974	0.0609103	0.326234	-0.179181	0.0595868	0.941955	0.835954	1.0614
GFER	Z5jZQ3	outcome	exposure	Wald ratio	1	-1.33682	0.468787	0.00434917	-2.25564	-0.417998	0.26268	0.104806	0.658364
GFRA1	Z5jZQ3	outcome	exposure	Wald ratio	1	0.129176	0.0883637	0.143779	-0.0440173	0.302369	1.13789	0.956937	1.35306
GFRA2	Z5jZQ3	outcome	exposure	Wald ratio	1	-0.0365457	0.0751934	0.626951	-0.183925	0.110833	0.964114	0.831998	1.11721
GFRAL	Z5jZQ3	outcome	exposure	Wald ratio	1	-0.0337201	0.102741	0.742758	-0.235093	0.167653	0.966842	0.790497	1.18253
GGA1	Z5jZQ3	outcome	exposure	Wald ratio	1	-0.356241	0.297558	0.231223	-0.939456	0.226973	0.700304	0.39084	1.2548
GGA3	Z5jZQ3	outcome	exposure	Wald ratio	1	-0.220152	0.301086	0.464661	-0.81028	0.369976	0.802397	0.444734	1.4477
GGH	Z5jZQ3	outcome	exposure	Wald ratio	1	-0.057142	0.0498309	0.251498	-0.154811	0.0405265	0.94446	0.856577	1.04136
GGPS1	Z5jZQ3	outcome	exposure	Wald ratio	1	-0.172661	0.181925	0.342581	-0.529234	0.183912	0.841423	0.589056	1.20191
GHR	Z5jZQ3	outcome	exposure	Wald ratio	1	-0.119795	0.0807839	0.138101	-0.278131	0.0385419	0.887103	0.757198	1.03929
GHRL	Z5jZQ3	outcome	exposure	Wald ratio	1	-0.200455	0.189945	0.291274	-0.572748	0.171837	0.818358	0.563974	1.18748
GKN2	Z5jZQ3	outcome	exposure	Wald ratio	1	0.0652718	0.0638189	0.306419	-0.0598133	0.190357	1.06745	0.94194	1.20968
GLCE	Z5jZQ3	outcome	exposure	Wald ratio	1	0.0784826	0.0383262	0.0405842	0.00336324	0.153602	1.08164	1.00337	1.16603
GLIPR1	Z5jZQ3	outcome	exposure	Wald ratio	1	-0.0719374	0.294081	0.806752	-0.648336	0.504461	0.930589	0.522915	1.65609
GLIPR2	Z5jZQ3	outcome	exposure	Wald ratio	1	-0.0484178	0.0888724	0.58589	-0.222608	0.125772	0.952736	0.800429	1.13402
GLO1	Z5jZQ3	outcome	exposure	Wald ratio	1	0.307016	0.149718	0.0403037	0.0135679	0.600464	1.35936	1.01366	1.82296
GLRX	Z5jZQ3	outcome	exposure	Wald ratio	1	0.08236	0.118862	0.488369	-0.150609	0.315329	1.08585	0.860184	1.37071
GLRX3	Z5jZQ3	outcome	exposure	Wald ratio	1	-0.265444	0.246149	0.28086	-0.747896	0.217008	0.766865	0.473361	1.24235
GLTPD2	Z5jZQ3	outcome	exposure	Wald ratio	1	0.0939598	0.104795	0.369929	-0.111438	0.299358	1.09852	0.894547	1.34899
GLYAT	Z5jZQ3	outcome	exposure	Wald ratio	1	-0.193985	0.156304	0.214576	-0.50034	0.11237	0.82367	0.606324	1.11893
GM2A	Z5jZQ3	outcome	exposure	Wald ratio	1	0.0153052	0.0545671	0.779106	-0.0916463	0.122257	1.01542	0.912428	1.13004
GMFG	Z5jZQ3	outcome	exposure	Wald ratio	1	-0.147969	0.124073	0.233029	-0.391152	0.0952148	0.862458	0.676277	1.0999
GMPR	Z5jZQ3	outcome	exposure	Wald ratio	1	-0.0329253	0.0222363	0.138686	-0.0765084	0.0106578	0.967611	0.926345	1.01071
GMPR2	Z5jZQ3	outcome	exposure	Wald ratio	1	0.0489886	0.0656207	0.455341	-0.0796281	0.177605	1.05021	0.92346	1.19435
GNGT2	Z5jZQ3	outcome	exposure	Wald ratio	1	0.252617	0.407164	0.534974	-0.545423	1.05066	1.28739	0.579596	2.85953
GNLY	Z5jZQ3	outcome	exposure	Wald ratio	1	-0.00547288	0.0352622	0.876659	-0.0745868	0.063641	0.994542	0.928127	1.06571
GNMT	Z5jZQ3	outcome	exposure	Wald ratio	1	-0.0668643	0.0626803	0.286083	-0.189718	0.055989	0.935322	0.827193	1.05759
GNPDA1	Z5jZQ3	outcome	exposure	Wald ratio	1	0.0313486	0.107827	0.771257	-0.179992	0.242689	1.03185	0.835277	1.27467
GNPTG	Z5jZQ3	outcome	exposure	Wald ratio	1	0.0287077	0.0660424	0.66379	-0.100735	0.158151	1.02912	0.904172	1.17134
GNRH2	Z5jZQ3	outcome	exposure	Wald ratio	1	0.229011	0.0974259	0.0187422	0.0380564	0.419966	1.25736	1.03879	1.52191
GOLM2	Z5jZQ3	outcome	exposure	Wald ratio	1	0.276771	0.380212	0.466651	-0.468444	1.02199	1.31886	0.625975	2.77871
GP1BA	Z5jZQ3	outcome	exposure	Wald ratio	1	-0.10271	0.119926	0.391749	-0.337764	0.132344	0.902388	0.713363	1.1415
GP5	Z5jZQ3	outcome	exposure	Wald ratio	1	-0.177736	0.118105	0.13235	-0.409221	0.0537494	0.837164	0.664167	1.05522
GP6	Z5jZQ3	outcome	exposure	Wald ratio	1	0.0295458	0.0389761	0.448421	-0.0468473	0.105939	1.02999	0.954233	1.11175
GPC1	Z5jZQ3	outcome	exposure	Wald ratio	1	0.129984	0.0496822	0.00888876	0.0326066	0.227361	1.13881	1.03314	1.25528
GPCPD1	Z5jZQ3	outcome	exposure	Wald ratio	1	0.0635639	0.213353	0.765758	-0.354608	0.481736	1.06563	0.701448	1.61888
GPD1	Z5jZQ3	outcome	exposure	Wald ratio	1	0.318377	0.170475	0.0618202	-0.0157547	0.652509	1.37489	0.984369	1.92035
GPT	Z5jZQ3	outcome	exposure	Wald ratio	1	-0.0715012	0.196401	0.715815	-0.456447	0.313445	0.930995	0.63353	1.36813
GPX1	Z5jZQ3	outcome	exposure	Wald ratio	1	-0.146369	0.164743	0.374289	-0.469265	0.176527	0.863839	0.625462	1.19307
GPX7	Z5jZQ3	outcome	exposure	Wald ratio	1	0.0150591	0.0372988	0.686402	-0.0580465	0.0881647	1.01517	0.943606	1.09217
GRAMD1C	Z5jZQ3	outcome	exposure	Wald ratio	1	0.0245173	0.0444005	0.580822	-0.0625076	0.111542	1.02482	0.939406	1.118
GRAP2	Z5jZQ3	outcome	exposure	Wald ratio	1	-0.584404	0.660525	0.376288	-1.87903	0.710225	0.557438	0.152738	2.03445
GRB2	Z5jZQ3	outcome	exposure	Wald ratio	1	-0.0671985	0.236535	0.776338	-0.530808	0.396411	0.93501	0.58813	1.48648
GREM1	Z5jZQ3	outcome	exposure	Wald ratio	1	-0.0186336	0.0275523	0.498851	-0.0726361	0.0353689	0.981539	0.929939	1.036
GREM2	Z5jZQ3	outcome	exposure	Wald ratio	1	-0.430404	0.441784	0.329937	-1.2963	0.435492	0.650247	0.273542	1.54572
GRHPR	Z5jZQ3	outcome	exposure	Wald ratio	1	0.0598694	0.0648429	0.355851	-0.0672227	0.186962	1.0617	0.934987	1.20558
GRN	Z5jZQ3	outcome	exposure	Wald ratio	1	-0.131027	0.102349	0.200476	-0.331632	0.0695774	0.877194	0.717752	1.07206
GRPEL1	Z5jZQ3	outcome	exposure	Wald ratio	1	0.187037	0.14872	0.20852	-0.104454	0.478529	1.20567	0.900816	1.6137
GSK3A	Z5jZQ3	outcome	exposure	Wald ratio	1	-0.0986306	0.351016	0.778721	-0.786622	0.589361	0.906077	0.45538	1.80284
GSS	Z5jZQ3	outcome	exposure	Wald ratio	1	0.0178953	0.0624536	0.774467	-0.104514	0.140304	1.01806	0.900762	1.15062
GSTA1	Z5jZQ3	outcome	exposure	Wald ratio	1	0.0022304	0.0360915	0.950723	-0.068509	0.0729698	1.00223	0.933785	1.0757
GSTO1	Z5jZQ3	outcome	exposure	Wald ratio	1	0.000894111	0.0305133	0.976623	-0.058912	0.0607002	1.00089	0.94279	1.06258
GSTP1	Z5jZQ3	outcome	exposure	Wald ratio	1	0.0139821	0.0509444	0.783732	-0.0858689	0.113833	1.01408	0.917714	1.12057
GSTT2B	Z5jZQ3	outcome	exposure	Wald ratio	1	-0.00761165	0.0482171	0.874566	-0.102117	0.0868939	0.992417	0.902924	1.09078
GSTZ1	Z5jZQ3	outcome	exposure	Wald ratio	1	-0.0129554	0.0229477	0.572372	-0.0579328	0.032022	0.987128	0.943713	1.03254
GUCA2B	Z5jZQ3	outcome	exposure	Wald ratio	1	0.123447	0.167591	0.461368	-0.205031	0.451925	1.13139	0.814622	1.57133
GUK1	Z5jZQ3	outcome	exposure	Wald ratio	1	0.00285066	0.0414961	0.945231	-0.0784818	0.0841831	1.00285	0.924519	1.08783
GUSB	Z5jZQ3	outcome	exposure	Wald ratio	1	0.188117	0.155869	0.227473	-0.117386	0.49362	1.20697	0.889242	1.63824
GXYLT1	Z5jZQ3	outcome	exposure	Wald ratio	1	0.0128821	0.0567515	0.820431	-0.0983509	0.124115	1.01297	0.906331	1.13215
GZMB	Z5jZQ3	outcome	exposure	Wald ratio	1	-0.0264421	0.355271	0.94067	-0.722773	0.669888	0.973904	0.485405	1.95402
GZMK	Z5jZQ3	outcome	exposure	Wald ratio	1	-0.0442799	0.161633	0.78412	-0.36108	0.27252	0.956686	0.696923	1.31327
GZMM	Z5jZQ3	outcome	exposure	Wald ratio	1	-0.0914764	0.141246	0.517217	-0.368318	0.185365	0.912583	0.691897	1.20366
H6PD	Z5jZQ3	outcome	exposure	Wald ratio	1	0.00187765	0.0531932	0.971842	-0.102381	0.106136	1.00188	0.902686	1.11197
HADH	Z5jZQ3	outcome	exposure	Wald ratio	1	-0.722591	0.275012	0.00860177	-1.26161	-0.183567	0.485493	0.283196	0.832296
HAGH	Z5jZQ3	outcome	exposure	Wald ratio	1	0.0561302	0.0668013	0.400765	-0.0748003	0.187061	1.05774	0.927929	1.2057
HAPLN1	Z5jZQ3	outcome	exposure	Wald ratio	1	-0.113961	0.166661	0.494108	-0.440616	0.212694	0.892293	0.64364	1.23701
HAPLN4	Z5jZQ3	outcome	exposure	Wald ratio	1	0.262184	0.158121	0.0972923	-0.0477327	0.5721	1.29977	0.953389	1.77198
HARS1	Z5jZQ3	outcome	exposure	Wald ratio	1	0.0743427	0.142837	0.602735	-0.205618	0.354304	1.07718	0.814144	1.42519
HAVCR1	Z5jZQ3	outcome	exposure	Wald ratio	1	0.0386202	0.0566015	0.495038	-0.0723186	0.149559	1.03938	0.930234	1.16132
HAVCR2	Z5jZQ3	outcome	exposure	Wald ratio	1	0.0989012	0.036872	0.00731218	0.026632	0.17117	1.10396	1.02699	1.18669
HBQ1	Z5jZQ3	outcome	exposure	Wald ratio	1	-0.550846	0.303836	0.069836	-1.14637	0.0446721	0.576462	0.31779	1.04568
HBZ	Z5jZQ3	outcome	exposure	Wald ratio	1	0.00182276	0.0318801	0.954405	-0.0606622	0.0643077	1.00182	0.941141	1.06642
HDAC2	Z5jZQ3	outcome	exposure	Wald ratio	1	-0.112218	0.322147	0.727583	-0.743626	0.519191	0.89385	0.475387	1.68067
HDGF	Z5jZQ3	outcome	exposure	Wald ratio	1	-0.0291847	0.0362499	0.420763	-0.100234	0.041865	0.971237	0.904625	1.04275
HDHD2	Z5jZQ3	outcome	exposure	Wald ratio	1	0.0418088	0.0334964	0.211974	-0.0238442	0.107462	1.0427	0.976438	1.11345
HDHD3	Z5jZQ3	outcome	exposure	Wald ratio	1	-0.321636	0.145137	0.026685	-0.606104	-0.0371687	0.724962	0.545472	0.963514
HEBP1	Z5jZQ3	outcome	exposure	Wald ratio	1	0.0899409	0.0571538	0.115565	-0.0220804	0.201962	1.09411	0.978162	1.2238
HEXB	Z5jZQ3	outcome	exposure	Wald ratio	1	0.0656273	0.063925	0.304595	-0.0596657	0.19092	1.06783	0.942079	1.21036
HEXIM1	Z5jZQ3	outcome	exposure	Wald ratio	1	0.127046	0.148578	0.392506	-0.164166	0.418258	1.13547	0.848601	1.51931
HEXIM2	Z5jZQ3	outcome	exposure	Wald ratio	1	0.210844	0.222771	0.343913	-0.225787	0.647475	1.23472	0.797888	1.91071
HGD	Z5jZQ3	outcome	exposure	Wald ratio	1	0.113265	0.148866	0.446745	-0.178512	0.405042	1.11993	0.836514	1.49937
HGF	Z5jZQ3	outcome	exposure	Wald ratio	1	0.217703	0.127641	0.088085	-0.0324736	0.46788	1.24322	0.968048	1.59661
HGFAC	Z5jZQ3	outcome	exposure	Wald ratio	1	-0.0769765	0.0354094	0.0297124	-0.146379	-0.00757418	0.925912	0.86383	0.992454
HHIP	Z5jZQ3	outcome	exposure	Wald ratio	1	-0.0514011	0.159775	0.747672	-0.364559	0.261757	0.949898	0.694503	1.29921
HIBCH	Z5jZQ3	outcome	exposure	Wald ratio	1	-0.00970086	0.0333577	0.771194	-0.0750819	0.0556802	0.990346	0.927668	1.05726
HINT1	Z5jZQ3	outcome	exposure	Wald ratio	1	-0.0451827	0.0952056	0.635086	-0.231786	0.14142	0.955823	0.793116	1.15191
HJV	Z5jZQ3	outcome	exposure	Wald ratio	1	0.198442	0.146827	0.176526	-0.0893401	0.486224	1.2195	0.914535	1.62616
HK2	Z5jZQ3	outcome	exposure	Wald ratio	1	-0.165221	0.19812	0.404313	-0.553536	0.223095	0.847706	0.574913	1.24994
HK3	Z5jZQ3	outcome	exposure	Wald ratio	1	0.0194472	0.111166	0.861128	-0.198439	0.237333	1.01964	0.82001	1.26786
HLA-DQA2	Z5jZQ3	outcome	exposure	Wald ratio	1	-0.450084	0.0460008	1.32e-22	-0.540246	-0.359923	0.637574	0.582605	0.69773
HMBS	Z5jZQ3	outcome	exposure	Wald ratio	1	-0.375997	0.249623	0.132	-0.865257	0.113263	0.686604	0.420943	1.11993
HOMER2	Z5jZQ3	outcome	exposure	Wald ratio	1	0.392219	0.297709	0.187686	-0.191291	0.975729	1.48026	0.825892	2.6531
HP	Z5jZQ3	outcome	exposure	Wald ratio	1	0.0331811	0.0377413	0.379308	-0.0407918	0.107154	1.03374	0.960029	1.11311
HPGDS	Z5jZQ3	outcome	exposure	Wald ratio	1	0.00774551	0.0490644	0.874564	-0.0884208	0.103912	1.00778	0.915376	1.1095
HPSE	Z5jZQ3	outcome	exposure	Wald ratio	1	-0.0138196	0.0581209	0.812057	-0.127737	0.100097	0.986275	0.880085	1.10528
HPX	Z5jZQ3	outcome	exposure	Wald ratio	1	-0.0461103	0.120994	0.703132	-0.283259	0.191038	0.954937	0.753325	1.21051
HRG	Z5jZQ3	outcome	exposure	Wald ratio	1	-0.0141607	0.0281558	0.615005	-0.069346	0.0410246	0.985939	0.933004	1.04188
HS3ST3B1	Z5jZQ3	outcome	exposure	Wald ratio	1	-0.348052	0.273492	0.203153	-0.884096	0.187993	0.706062	0.413087	1.20682
HS6ST1	Z5jZQ3	outcome	exposure	Wald ratio	1	0.106614	0.111156	0.337489	-0.111251	0.324479	1.1125	0.894714	1.38331
HS6ST3	Z5jZQ3	outcome	exposure	Wald ratio	1	-0.388974	0.209324	0.0631354	-0.79925	0.0213015	0.677752	0.449666	1.02153
HSD17B14	Z5jZQ3	outcome	exposure	Wald ratio	1	0.257125	0.18961	0.175075	-0.11451	0.62876	1.29321	0.891803	1.87528
HSF1	Z5jZQ3	outcome	exposure	Wald ratio	1	-0.163293	0.253188	0.518961	-0.659541	0.332955	0.849343	0.517089	1.39508
HSP90B1	Z5jZQ3	outcome	exposure	Wald ratio	1	0.0218384	0.0272089	0.422195	-0.0314911	0.075168	1.02208	0.969	1.07807
HSPA13	Z5jZQ3	outcome	exposure	Wald ratio	1	0.015642	0.115716	0.892473	-0.211162	0.242446	1.01576	0.809643	1.27436
HSPA1A	Z5jZQ3	outcome	exposure	Wald ratio	1	0.495443	0.280516	0.0773651	-0.0543687	1.04525	1.64122	0.947083	2.84412
HSPA1L	Z5jZQ3	outcome	exposure	Wald ratio	1	-2.4241	0.304649	1.76e-15	-3.02121	-1.82699	0.0885576	0.048742	0.160897
HSPB1	Z5jZQ3	outcome	exposure	Wald ratio	1	0.0617341	0.0388008	0.111598	-0.0143155	0.137784	1.06368	0.985787	1.14773
HSPG2	Z5jZQ3	outcome	exposure	Wald ratio	1	0.00310071	0.0859277	0.971214	-0.165318	0.171519	1.00311	0.847625	1.18711
HSPH1	Z5jZQ3	outcome	exposure	Wald ratio	1	0.0655004	0.155526	0.673642	-0.23933	0.370331	1.06769	0.787155	1.44821
HTATIP2	Z5jZQ3	outcome	exposure	Wald ratio	1	-0.00144811	0.0315228	0.963359	-0.0632328	0.0603366	0.998553	0.938725	1.06219
HTN3	Z5jZQ3	outcome	exposure	Wald ratio	1	0.48645	0.297554	0.102084	-0.0967546	1.06966	1.62653	0.907779	2.91438
HTRA1	Z5jZQ3	outcome	exposure	Wald ratio	1	-0.000670121	0.170153	0.996858	-0.334169	0.332829	0.99933	0.715933	1.39491
HYAL1	Z5jZQ3	outcome	exposure	Wald ratio	1	-0.0049789	0.152408	0.973939	-0.303698	0.29374	0.995033	0.738084	1.34144
IBSP	Z5jZQ3	outcome	exposure	Wald ratio	1	-0.251436	0.214178	0.240412	-0.671226	0.168353	0.777683	0.511082	1.18335
ICAM1	Z5jZQ3	outcome	exposure	Wald ratio	1	0.00895045	0.0224615	0.690276	-0.035074	0.0529749	1.00899	0.965534	1.0544
ICAM4	Z5jZQ3	outcome	exposure	Wald ratio	1	0.220622	0.238584	0.355114	-0.247003	0.688247	1.24685	0.781139	1.99022
ICAM5	Z5jZQ3	outcome	exposure	Wald ratio	1	-0.00979924	0.0356329	0.783312	-0.0796397	0.0600412	0.990249	0.923449	1.06188
IDH1	Z5jZQ3	outcome	exposure	Wald ratio	1	-0.0604653	0.0894509	0.499065	-0.235789	0.114858	0.941326	0.789947	1.12171
IDI2	Z5jZQ3	outcome	exposure	Wald ratio	1	0.117041	0.110883	0.29118	-0.10029	0.334371	1.12417	0.904575	1.39706
IDO1	Z5jZQ3	outcome	exposure	Wald ratio	1	0.0405816	0.119967	0.735157	-0.194553	0.275717	1.04142	0.823202	1.31747
IDUA	Z5jZQ3	outcome	exposure	Wald ratio	1	-0.064534	0.0483972	0.182393	-0.159393	0.0303246	0.937504	0.852662	1.03079
IFI16	Z5jZQ3	outcome	exposure	Wald ratio	1	0.0480899	0.0766496	0.530397	-0.102143	0.198323	1.04927	0.9029	1.21936
IFIT3	Z5jZQ3	outcome	exposure	Wald ratio	1	-0.124292	0.244087	0.610604	-0.602704	0.354119	0.883122	0.54733	1.42492
IFNAR1	Z5jZQ3	outcome	exposure	Wald ratio	1	-0.0664297	0.0446225	0.136566	-0.15389	0.0210305	0.935729	0.857366	1.02125
IFNGR2	Z5jZQ3	outcome	exposure	Wald ratio	1	-0.248538	0.227185	0.27396	-0.693819	0.196744	0.779941	0.499664	1.21743
IFNL3	Z5jZQ3	outcome	exposure	Wald ratio	1	-0.228961	0.281346	0.415757	-0.7804	0.322478	0.795359	0.458223	1.38054
IFNLR1	Z5jZQ3	outcome	exposure	Wald ratio	1	0.1348	0.0793947	0.0895374	-0.0208139	0.290413	1.14431	0.979401	1.33698
IGDCC4	Z5jZQ3	outcome	exposure	Wald ratio	1	0.0830864	0.0916069	0.364413	-0.0964632	0.262636	1.08664	0.908043	1.30035
IGF1R	Z5jZQ3	outcome	exposure	Wald ratio	1	-0.0173727	0.143882	0.903894	-0.299381	0.264635	0.982777	0.741277	1.30296
IGF2R	Z5jZQ3	outcome	exposure	Wald ratio	1	-0.0540516	0.0503849	0.283373	-0.152806	0.0447028	0.947383	0.858296	1.04572
IGFALS	Z5jZQ3	outcome	exposure	Wald ratio	1	-0.0152206	0.131698	0.907992	-0.273348	0.242907	0.984895	0.760828	1.27495
IGFBP2	Z5jZQ3	outcome	exposure	Wald ratio	1	0.166057	0.273554	0.543827	-0.370108	0.702222	1.18064	0.69066	2.01823
IGFBP3	Z5jZQ3	outcome	exposure	Wald ratio	1	-0.0747331	0.0716465	0.29691	-0.21516	0.065694	0.927991	0.806412	1.0679
IGFBP4	Z5jZQ3	outcome	exposure	Wald ratio	1	-0.0829311	0.486478	0.864639	-1.03643	0.870567	0.920415	0.354719	2.38826
IGFBP6	Z5jZQ3	outcome	exposure	Wald ratio	1	0.286806	0.158678	0.0706883	-0.0242024	0.597814	1.33217	0.976088	1.81814
IGFBP7	Z5jZQ3	outcome	exposure	Wald ratio	1	-0.0773721	0.0545877	0.156369	-0.184364	0.0296198	0.925545	0.831633	1.03006
IGFLR1	Z5jZQ3	outcome	exposure	Wald ratio	1	0.00652009	0.0483578	0.892746	-0.0882612	0.101301	1.00654	0.915522	1.10661
IGHA1	Z5jZQ3	outcome	exposure	Wald ratio	1	0.275481	0.187372	0.141497	-0.0917675	0.64273	1.31716	0.912317	1.90167
IGHD	Z5jZQ3	outcome	exposure	Wald ratio	1	0.155814	0.161557	0.33482	-0.160838	0.472465	1.16861	0.85143	1.60394
IGLL1	Z5jZQ3	outcome	exposure	Wald ratio	1	0.0516859	0.0995935	0.603783	-0.143517	0.246889	1.05304	0.866306	1.28004
IGLON5	Z5jZQ3	outcome	exposure	Wald ratio	1	0.00855244	0.155501	0.956139	-0.29623	0.313335	1.00859	0.743617	1.36798
IGSF3	Z5jZQ3	outcome	exposure	Wald ratio	1	-0.0529176	0.131648	0.687711	-0.310948	0.205112	0.948458	0.732752	1.22766
IGSF8	Z5jZQ3	outcome	exposure	Wald ratio	1	-0.175837	0.104095	0.0911805	-0.379863	0.0281885	0.838755	0.683955	1.02859
IHH	Z5jZQ3	outcome	exposure	Wald ratio	1	0.349864	0.252859	0.166471	-0.14574	0.845468	1.41888	0.864383	2.32907
IL10RB	Z5jZQ3	outcome	exposure	Wald ratio	1	-0.078509	0.11491	0.494467	-0.303733	0.146715	0.924494	0.738058	1.15802
IL11RA	Z5jZQ3	outcome	exposure	Wald ratio	1	-0.103422	0.0547705	0.0589884	-0.210772	0.00392814	0.901746	0.809959	1.00394
IL12B	Z5jZQ3	outcome	exposure	Wald ratio	1	0.0209476	0.0532902	0.694257	-0.0835012	0.125396	1.02117	0.91989	1.1336
IL12RB1	Z5jZQ3	outcome	exposure	Wald ratio	1	0.203164	0.122437	0.0970494	-0.0368133	0.443141	1.22527	0.963856	1.55759
IL12RB2	Z5jZQ3	outcome	exposure	Wald ratio	1	0.112644	0.11894	0.343608	-0.12048	0.345767	1.11923	0.886495	1.41307
IL15RA	Z5jZQ3	outcome	exposure	Wald ratio	1	0.0821175	0.0450991	0.0686338	-0.00627677	0.170512	1.08558	0.993743	1.18591
IL16	Z5jZQ3	outcome	exposure	Wald ratio	1	-0.0295188	0.0456372	0.517752	-0.118968	0.0599301	0.970913	0.887837	1.06176
IL17B	Z5jZQ3	outcome	exposure	Wald ratio	1	0.142705	0.162426	0.379625	-0.175649	0.46106	1.15339	0.838912	1.58575
IL17RB	Z5jZQ3	outcome	exposure	Wald ratio	1	-0.0473017	0.0770404	0.539225	-0.198301	0.103697	0.9538	0.820123	1.10926
IL18	Z5jZQ3	outcome	exposure	Wald ratio	1	0.04065	0.101936	0.690055	-0.159144	0.240444	1.04149	0.852873	1.27181
IL18BP	Z5jZQ3	outcome	exposure	Wald ratio	1	-0.0212091	0.274314	0.938371	-0.558866	0.516447	0.979014	0.571857	1.67606
IL18R1	Z5jZQ3	outcome	exposure	Wald ratio	1	0.0757367	0.0376583	0.0443092	0.00192637	0.149547	1.07868	1.00193	1.16131
IL18RAP	Z5jZQ3	outcome	exposure	Wald ratio	1	-0.0556996	0.0585113	0.341124	-0.170382	0.0589826	0.945823	0.843343	1.06076
IL1R1	Z5jZQ3	outcome	exposure	Wald ratio	1	-0.0987369	0.132708	0.456867	-0.358845	0.161371	0.905981	0.698483	1.17512
IL1R2	Z5jZQ3	outcome	exposure	Wald ratio	1	-0.0194247	0.0516213	0.706699	-0.120602	0.081753	0.980763	0.886386	1.08519
IL1RAP	Z5jZQ3	outcome	exposure	Wald ratio	1	-0.0357162	0.0276284	0.196103	-0.0898679	0.0184355	0.964914	0.914052	1.01861
IL1RL1	Z5jZQ3	outcome	exposure	Wald ratio	1	0.025766	0.0364979	0.480214	-0.0457699	0.0973018	1.0261	0.955262	1.10219
IL1RL2	Z5jZQ3	outcome	exposure	Wald ratio	1	0.0131872	0.0830371	0.873817	-0.149565	0.17594	1.01327	0.861082	1.19237
IL1RN	Z5jZQ3	outcome	exposure	Wald ratio	1	-0.101672	0.076108	0.181583	-0.250844	0.0474992	0.903325	0.778144	1.04865
IL22	Z5jZQ3	outcome	exposure	Wald ratio	1	0.0907363	0.60729	0.881229	-1.09955	1.28102	1.09498	0.33302	3.60033
IL22RA2	Z5jZQ3	outcome	exposure	Wald ratio	1	-0.0881108	0.189199	0.641428	-0.458942	0.28272	0.915659	0.631952	1.32673
IL23R	Z5jZQ3	outcome	exposure	Wald ratio	1	0.910738	0.17152	1.1e-07	0.574559	1.24692	2.48616	1.77635	3.4796
IL27RA	Z5jZQ3	outcome	exposure	Wald ratio	1	0.00941338	0.033109	0.776169	-0.0554802	0.074307	1.00946	0.946031	1.07714
IL2RA	Z5jZQ3	outcome	exposure	Wald ratio	1	0.024737	0.234669	0.916049	-0.435214	0.484688	1.02505	0.647126	1.62367
IL2RB	Z5jZQ3	outcome	exposure	Wald ratio	1	-0.0596551	0.173829	0.731461	-0.40036	0.28105	0.942089	0.670079	1.32452
IL5RA	Z5jZQ3	outcome	exposure	Wald ratio	1	0.0865602	0.0939721	0.356984	-0.097625	0.270745	1.09042	0.906989	1.31094
IL6R	Z5jZQ3	outcome	exposure	Wald ratio	1	-0.0977044	0.026117	0.000183269	-0.148894	-0.0465151	0.906917	0.861661	0.95455
IL6ST	Z5jZQ3	outcome	exposure	Wald ratio	1	0.0205236	0.062965	0.74446	-0.102888	0.143935	1.02074	0.902228	1.15481
IL7	Z5jZQ3	outcome	exposure	Wald ratio	1	-0.111474	0.136698	0.414799	-0.379401	0.156454	0.894515	0.684271	1.16936
IL7R	Z5jZQ3	outcome	exposure	Wald ratio	1	0.0834614	0.0646862	0.196964	-0.0433236	0.210246	1.08704	0.957601	1.23398
IL9	Z5jZQ3	outcome	exposure	Wald ratio	1	0.000680433	0.211403	0.997432	-0.413669	0.41503	1.00068	0.66122	1.51442
IMPA1	Z5jZQ3	outcome	exposure	Wald ratio	1	-0.0537846	0.185735	0.77214	-0.417826	0.310256	0.947636	0.658477	1.36377
IMPDH1	Z5jZQ3	outcome	exposure	Wald ratio	1	-0.158889	0.277583	0.56705	-0.702953	0.385175	0.853091	0.495121	1.46987
INHBA	Z5jZQ3	outcome	exposure	Wald ratio	1	0.309419	0.269031	0.250092	-0.217881	0.836719	1.36263	0.804221	2.30878
INHBB	Z5jZQ3	outcome	exposure	Wald ratio	1	-0.040443	0.0639434	0.527072	-0.165772	0.0848861	0.960364	0.847239	1.08859
INPP5B	Z5jZQ3	outcome	exposure	Wald ratio	1	0.079072	0.0558843	0.157091	-0.0304611	0.188605	1.08228	0.969998	1.20756
INSL5	Z5jZQ3	outcome	exposure	Wald ratio	1	-0.286131	0.260633	0.272279	-0.796971	0.22471	0.751165	0.450692	1.25196
INSR	Z5jZQ3	outcome	exposure	Wald ratio	1	0.0724175	0.288755	0.801975	-0.493542	0.638377	1.0751	0.61046	1.89341
IRAG1	Z5jZQ3	outcome	exposure	Wald ratio	1	-0.0885525	0.125699	0.481135	-0.334923	0.157818	0.915255	0.715393	1.17095
IRAK4	Z5jZQ3	outcome	exposure	Wald ratio	1	-0.160677	0.29015	0.579736	-0.729372	0.408018	0.851567	0.482212	1.50383
IRF3	Z5jZQ3	outcome	exposure	Wald ratio	1	-0.0298208	0.0639417	0.640947	-0.155147	0.0955049	0.970619	0.85629	1.10021
ISG15	Z5jZQ3	outcome	exposure	Wald ratio	1	-0.0515356	0.0645059	0.424332	-0.177967	0.074896	0.94977	0.83697	1.07777
ISOC1	Z5jZQ3	outcome	exposure	Wald ratio	1	-0.0223049	0.108955	0.837794	-0.235857	0.191247	0.977942	0.789894	1.21076
ITGA2	Z5jZQ3	outcome	exposure	Wald ratio	1	-0.0990118	0.201406	0.623	-0.493768	0.295744	0.905732	0.610323	1.34413
ITIH1	Z5jZQ3	outcome	exposure	Wald ratio	1	0.0206901	0.0369283	0.57529	-0.0516894	0.0930695	1.02091	0.949624	1.09754
ITIH2	Z5jZQ3	outcome	exposure	Wald ratio	1	0.0368903	0.0332598	0.267363	-0.0282989	0.102079	1.03758	0.972098	1.10747
ITIH3	Z5jZQ3	outcome	exposure	Wald ratio	1	-0.0302613	0.0407997	0.458266	-0.110229	0.049706	0.970192	0.895629	1.05096
ITIH4	Z5jZQ3	outcome	exposure	Wald ratio	1	-0.237345	0.149734	0.112941	-0.530824	0.0561334	0.788719	0.58812	1.05774
ITLN1	Z5jZQ3	outcome	exposure	Wald ratio	1	-0.311451	0.189871	0.100938	-0.683598	0.0606974	0.732384	0.504797	1.06258
ITPA	Z5jZQ3	outcome	exposure	Wald ratio	1	0.0345408	0.0368401	0.348457	-0.0376658	0.106747	1.03514	0.963035	1.11265
ITPKA	Z5jZQ3	outcome	exposure	Wald ratio	1	0.218094	0.119759	0.0685902	-0.0166334	0.452822	1.2437	0.983504	1.57274
IVD	Z5jZQ3	outcome	exposure	Wald ratio	1	0.175148	0.124981	0.161097	-0.0698156	0.420112	1.19142	0.932566	1.52213
JAG1	Z5jZQ3	outcome	exposure	Wald ratio	1	0.509192	0.258799	0.0491237	0.00194524	1.01644	1.66395	1.00195	2.76334
JAM3	Z5jZQ3	outcome	exposure	Wald ratio	1	-0.0721535	0.13237	0.585692	-0.331599	0.187292	0.930388	0.717775	1.20598
JUND	Z5jZQ3	outcome	exposure	Wald ratio	1	-0.477979	0.171497	0.00531819	-0.814112	-0.141845	0.620036	0.443033	0.867756
KCNAB2	Z5jZQ3	outcome	exposure	Wald ratio	1	-0.00733742	0.171335	0.965841	-0.343154	0.32848	0.992689	0.709529	1.38885
KDR	Z5jZQ3	outcome	exposure	Wald ratio	1	-0.00806026	0.0638486	0.899542	-0.133203	0.117083	0.991972	0.875287	1.12421
KIAA1549L	Z5jZQ3	outcome	exposure	Wald ratio	1	0.0770542	0.0496607	0.120755	-0.0202807	0.174389	1.0801	0.979924	1.19052
KIAA2013	Z5jZQ3	outcome	exposure	Wald ratio	1	0.173861	0.153817	0.258344	-0.12762	0.475342	1.18989	0.880188	1.60856
KIFBP	Z5jZQ3	outcome	exposure	Wald ratio	1	0.426359	0.290156	0.141722	-0.142348	0.995066	1.53167	0.86732	2.7049
KITLG	Z5jZQ3	outcome	exposure	Wald ratio	1	0.275833	0.411627	0.502792	-0.530956	1.08262	1.31763	0.588042	2.95241
KL	Z5jZQ3	outcome	exposure	Wald ratio	1	0.161373	0.156819	0.303462	-0.145993	0.468739	1.17512	0.864164	1.59798
KLB	Z5jZQ3	outcome	exposure	Wald ratio	1	0.059924	0.0435217	0.16855	-0.0253785	0.145227	1.06176	0.974941	1.1563
KLK10	Z5jZQ3	outcome	exposure	Wald ratio	1	0.0118273	0.0411105	0.77358	-0.0687492	0.0924038	1.0119	0.933561	1.09681
KLK11	Z5jZQ3	outcome	exposure	Wald ratio	1	0.0346958	0.0308804	0.261202	-0.0258297	0.0952214	1.0353	0.974501	1.0999
KLK12	Z5jZQ3	outcome	exposure	Wald ratio	1	-0.0389828	0.193823	0.8406	-0.418876	0.34091	0.961767	0.657786	1.40623
KLK13	Z5jZQ3	outcome	exposure	Wald ratio	1	-0.015919	0.0636174	0.802409	-0.140609	0.108771	0.984207	0.868829	1.11491
KLK14	Z5jZQ3	outcome	exposure	Wald ratio	1	-0.0352726	0.109852	0.748141	-0.250584	0.180038	0.965342	0.778346	1.19726
KLK15	Z5jZQ3	outcome	exposure	Wald ratio	1	0.0832564	0.129205	0.519332	-0.169985	0.336498	1.08682	0.843677	1.40004
KLK3	Z5jZQ3	outcome	exposure	Wald ratio	1	-0.46472	0.499639	0.352314	-1.44401	0.514573	0.628311	0.235979	1.67292
KLK6	Z5jZQ3	outcome	exposure	Wald ratio	1	0.283098	0.147458	0.0548761	-0.00591958	0.572115	1.32724	0.994098	1.77201
KLK8	Z5jZQ3	outcome	exposure	Wald ratio	1	0.0768203	0.0860466	0.371977	-0.091831	0.245472	1.07985	0.912259	1.27822
KNG1	Z5jZQ3	outcome	exposure	Wald ratio	1	0.0059993	0.0290884	0.836601	-0.051014	0.0630126	1.00602	0.950265	1.06504
KPNA6	Z5jZQ3	outcome	exposure	Wald ratio	1	0.105412	0.0860772	0.220718	-0.0632994	0.274123	1.11117	0.938662	1.31538
KREMEN1	Z5jZQ3	outcome	exposure	Wald ratio	1	0.0223258	0.0704514	0.751323	-0.115759	0.160411	1.02258	0.89069	1.17399
KRT1	Z5jZQ3	outcome	exposure	Wald ratio	1	0.225976	0.335462	0.500549	-0.43153	0.883482	1.25355	0.649515	2.41931
KRT20	Z5jZQ3	outcome	exposure	Wald ratio	1	-0.442746	0.479807	0.356134	-1.38317	0.497676	0.64227	0.250783	1.64489
KRT5	Z5jZQ3	outcome	exposure	Wald ratio	1	-0.0937627	0.19082	0.623167	-0.46777	0.280245	0.910499	0.626398	1.32345
KYAT3	Z5jZQ3	outcome	exposure	Wald ratio	1	-0.0108392	0.0645194	0.866583	-0.137297	0.115619	0.989219	0.871711	1.12257
KYNU	Z5jZQ3	outcome	exposure	Wald ratio	1	-0.0163487	0.0425336	0.700704	-0.0997146	0.0670172	0.983784	0.905096	1.06931
LAG3	Z5jZQ3	outcome	exposure	Wald ratio	1	0.0582829	0.16129	0.717835	-0.257846	0.374412	1.06001	0.772714	1.45414
LAMA2	Z5jZQ3	outcome	exposure	Wald ratio	1	0.0667768	0.121491	0.582564	-0.171346	0.304899	1.06906	0.84253	1.35649
LAMC2	Z5jZQ3	outcome	exposure	Wald ratio	1	0.06759	0.0382331	0.0770875	-0.00734682	0.142527	1.06993	0.99268	1.15318
LANCL2	Z5jZQ3	outcome	exposure	Wald ratio	1	0.236687	0.234783	0.313401	-0.223487	0.696862	1.26704	0.799725	2.00744
LAP3	Z5jZQ3	outcome	exposure	Wald ratio	1	0.487323	0.250182	0.0514302	-0.00303406	0.97768	1.62795	0.996971	2.65828
LARGE1	Z5jZQ3	outcome	exposure	Wald ratio	1	-0.0844031	0.257763	0.743332	-0.58962	0.420813	0.919061	0.554538	1.5232
LAYN	Z5jZQ3	outcome	exposure	Wald ratio	1	-0.0864062	0.115459	0.454236	-0.312706	0.139893	0.917222	0.731465	1.15015
LBP	Z5jZQ3	outcome	exposure	Wald ratio	1	0.0698393	0.0319614	0.0288807	0.00719486	0.132484	1.07234	1.00722	1.14166
LCN1	Z5jZQ3	outcome	exposure	Wald ratio	1	-0.119115	0.18824	0.526877	-0.488066	0.249836	0.887706	0.613812	1.28382
LCN2	Z5jZQ3	outcome	exposure	Wald ratio	1	0.00722122	0.333182	0.982708	-0.645815	0.660257	1.00725	0.524235	1.93529
LCT	Z5jZQ3	outcome	exposure	Wald ratio	1	-0.0249964	0.031247	0.423734	-0.0862405	0.0362478	0.975313	0.917374	1.03691
LDHA	Z5jZQ3	outcome	exposure	Wald ratio	1	0.0751492	0.212746	0.723912	-0.341832	0.492131	1.07805	0.710467	1.6358
LDHB	Z5jZQ3	outcome	exposure	Wald ratio	1	0.0139876	0.3698	0.969827	-0.710821	0.738796	1.01409	0.491241	2.09341
LDLRAP1	Z5jZQ3	outcome	exposure	Wald ratio	1	0.091377	0.0749933	0.223046	-0.0556099	0.238364	1.09568	0.945908	1.26917
LEFTY2	Z5jZQ3	outcome	exposure	Wald ratio	1	-0.00225411	0.0388604	0.953744	-0.0784204	0.0739122	0.997748	0.924576	1.07671
LEPR	Z5jZQ3	outcome	exposure	Wald ratio	1	0.0216222	0.0300843	0.472314	-0.0373431	0.0805875	1.02186	0.963346	1.08392
LGALS2	Z5jZQ3	outcome	exposure	Wald ratio	1	-0.0316365	0.0971016	0.744569	-0.221956	0.158683	0.968859	0.800951	1.17197
LGALS3	Z5jZQ3	outcome	exposure	Wald ratio	1	0.0590853	0.0636347	0.353144	-0.0656386	0.183809	1.06087	0.936469	1.20179
LGALS4	Z5jZQ3	outcome	exposure	Wald ratio	1	0.00862989	0.0986022	0.930256	-0.18463	0.20189	1.00867	0.831412	1.22371
LGALS9	Z5jZQ3	outcome	exposure	Wald ratio	1	0.157125	0.0953626	0.0994224	-0.0297855	0.344036	1.17014	0.970654	1.41063
LGALSL	Z5jZQ3	outcome	exposure	Wald ratio	1	0.0352532	0.14201	0.803945	-0.243086	0.313593	1.03588	0.784204	1.36833
LGMN	Z5jZQ3	outcome	exposure	Wald ratio	1	0.138972	0.132647	0.294786	-0.121017	0.398961	1.14909	0.886019	1.49028
LGR4	Z5jZQ3	outcome	exposure	Wald ratio	1	0.400514	0.159037	0.01179	0.0888014	0.712227	1.49259	1.09286	2.03853
LGR5	Z5jZQ3	outcome	exposure	Wald ratio	1	-0.11313	0.224375	0.614121	-0.552904	0.326645	0.893035	0.575277	1.38631
LHB	Z5jZQ3	outcome	exposure	Wald ratio	1	0.00260175	0.0639346	0.96754	-0.12271	0.127914	1.00261	0.88452	1.13645
LIFR	Z5jZQ3	outcome	exposure	Wald ratio	1	-0.123177	0.114653	0.282665	-0.347897	0.101542	0.884107	0.706172	1.10688
LILRA2	Z5jZQ3	outcome	exposure	Wald ratio	1	0.0023871	0.0697179	0.972686	-0.13426	0.139034	1.00239	0.874363	1.14916
LILRA3	Z5jZQ3	outcome	exposure	Wald ratio	1	-0.0215945	0.0231839	0.351624	-0.067035	0.0238459	0.978637	0.935162	1.02413
LILRA4	Z5jZQ3	outcome	exposure	Wald ratio	1	-0.178769	0.0698254	0.0104603	-0.315627	-0.0419112	0.836299	0.729332	0.958955
LILRA5	Z5jZQ3	outcome	exposure	Wald ratio	1	-0.00525999	0.0499237	0.91609	-0.103111	0.0925905	0.994754	0.902027	1.09701
LILRB1	Z5jZQ3	outcome	exposure	Wald ratio	1	-0.0258639	0.0344899	0.453316	-0.0934641	0.0417363	0.974468	0.910771	1.04262
LILRB3	Z5jZQ3	outcome	exposure	Wald ratio	1	0.142046	0.0354058	6.02e-05	0.0726505	0.211441	1.15263	1.07535	1.23546
LILRB5	Z5jZQ3	outcome	exposure	Wald ratio	1	-0.0144263	0.0240028	0.547822	-0.0614717	0.0326191	0.985677	0.94038	1.03316
LIMA1	Z5jZQ3	outcome	exposure	Wald ratio	1	0.249053	0.153443	0.104569	-0.0516957	0.549803	1.28281	0.949618	1.73291
LIN7B	Z5jZQ3	outcome	exposure	Wald ratio	1	-0.124403	0.173149	0.472466	-0.463775	0.214969	0.883024	0.628905	1.23982
LINGO1	Z5jZQ3	outcome	exposure	Wald ratio	1	-0.0508888	0.205171	0.80411	-0.453024	0.351247	0.950384	0.635703	1.42084
LINGO3	Z5jZQ3	outcome	exposure	Wald ratio	1	0.506701	0.232648	0.0294082	0.0507105	0.962692	1.65981	1.05202	2.61874
LIPN	Z5jZQ3	outcome	exposure	Wald ratio	1	-0.0192334	0.0296996	0.517243	-0.0774446	0.0389777	0.98095	0.925478	1.03975
LMAN2	Z5jZQ3	outcome	exposure	Wald ratio	1	0.475484	0.219196	0.0300662	0.0458598	0.905109	1.60879	1.04693	2.4722
LMAN2L	Z5jZQ3	outcome	exposure	Wald ratio	1	0.206508	0.103274	0.0455417	0.00409139	0.408925	1.22938	1.0041	1.5052
LMNB1	Z5jZQ3	outcome	exposure	Wald ratio	1	0.152335	0.136573	0.264675	-0.115348	0.420018	1.16455	0.891056	1.52199
LOXL3	Z5jZQ3	outcome	exposure	Wald ratio	1	0.197674	0.221726	0.372647	-0.236908	0.632257	1.21857	0.789064	1.88185
LPA	Z5jZQ3	outcome	exposure	Wald ratio	1	-0.0239987	0.0509454	0.637593	-0.123852	0.0758543	0.976287	0.883511	1.07881
LPO	Z5jZQ3	outcome	exposure	Wald ratio	1	-0.0165892	0.100069	0.868332	-0.212724	0.179545	0.983548	0.80838	1.19667
LRIG1	Z5jZQ3	outcome	exposure	Wald ratio	1	-0.0213293	0.0392258	0.586609	-0.0982119	0.0555533	0.978897	0.906457	1.05713
LRIG3	Z5jZQ3	outcome	exposure	Wald ratio	1	-0.00358946	0.0829957	0.965503	-0.166261	0.159082	0.996417	0.846825	1.17243
LRP10	Z5jZQ3	outcome	exposure	Wald ratio	1	0.284507	0.176383	0.106743	-0.0612041	0.630219	1.32911	0.940631	1.87802
LRP11	Z5jZQ3	outcome	exposure	Wald ratio	1	0.00112523	0.0266099	0.966271	-0.0510302	0.0532807	1.00113	0.95025	1.05473
LRP12	Z5jZQ3	outcome	exposure	Wald ratio	1	-0.237186	0.155299	0.12669	-0.541572	0.0672004	0.788845	0.581833	1.06951
LRP4	Z5jZQ3	outcome	exposure	Wald ratio	1	-0.152521	0.0592706	0.0100736	-0.268691	-0.0363501	0.858541	0.76438	0.964303
LRP8	Z5jZQ3	outcome	exposure	Wald ratio	1	0.00357967	0.106253	0.973124	-0.204677	0.211836	1.00359	0.81491	1.23595
LRPAP1	Z5jZQ3	outcome	exposure	Wald ratio	1	0.109222	0.100022	0.274842	-0.0868211	0.305265	1.11541	0.916841	1.35698
LRRC15	Z5jZQ3	outcome	exposure	Wald ratio	1	0.039509	0.0436725	0.365642	-0.046089	0.125107	1.0403	0.954957	1.13327
LRRC32	Z5jZQ3	outcome	exposure	Wald ratio	1	0.405029	0.273481	0.138603	-0.130994	0.941053	1.49935	0.877223	2.56268
LRRN1	Z5jZQ3	outcome	exposure	Wald ratio	1	0.0777821	0.110775	0.482577	-0.139336	0.294901	1.08089	0.869935	1.34299
LRRTM2	Z5jZQ3	outcome	exposure	Wald ratio	1	-0.0610876	0.159838	0.702325	-0.37437	0.252195	0.940741	0.687722	1.28685
LRRTM4	Z5jZQ3	outcome	exposure	Wald ratio	1	0.0560178	0.523949	0.914857	-0.970923	1.08296	1.05762	0.378733	2.9534
LSAMP	Z5jZQ3	outcome	exposure	Wald ratio	1	0.0707997	0.0862511	0.411729	-0.0982526	0.239852	1.07337	0.90642	1.27106
LTA4H	Z5jZQ3	outcome	exposure	Wald ratio	1	0.320835	0.217939	0.140985	-0.106325	0.747995	1.37828	0.899132	2.11276
LTBP4	Z5jZQ3	outcome	exposure	Wald ratio	1	-0.0186427	0.126712	0.883032	-0.266998	0.229713	0.98153	0.765675	1.25824
LTF	Z5jZQ3	outcome	exposure	Wald ratio	1	-0.133726	0.150728	0.374969	-0.429153	0.1617	0.874829	0.65106	1.17551
LUM	Z5jZQ3	outcome	exposure	Wald ratio	1	-0.279839	0.116011	0.0158576	-0.50722	-0.0524574	0.755905	0.602167	0.948895
LY75	Z5jZQ3	outcome	exposure	Wald ratio	1	-0.00996423	0.0308749	0.7469	-0.070479	0.0505505	0.990085	0.931947	1.05185
LY86	Z5jZQ3	outcome	exposure	Wald ratio	1	0.138372	0.160795	0.389488	-0.176787	0.453531	1.1484	0.837958	1.57386
LYN	Z5jZQ3	outcome	exposure	Wald ratio	1	0.107269	0.183766	0.559402	-0.252911	0.46745	1.11323	0.776537	1.59592
LYPD3	Z5jZQ3	outcome	exposure	Wald ratio	1	-0.00923119	0.149267	0.950687	-0.301794	0.283331	0.990811	0.739491	1.32754
LYPLAL1	Z5jZQ3	outcome	exposure	Wald ratio	1	-0.0476097	0.117045	0.684181	-0.277017	0.181798	0.953506	0.758041	1.19937
LYVE1	Z5jZQ3	outcome	exposure	Wald ratio	1	-0.052749	0.104621	0.614127	-0.257806	0.152308	0.948618	0.772745	1.16452
LYZ	Z5jZQ3	outcome	exposure	Wald ratio	1	-0.0409859	0.0447743	0.359988	-0.128743	0.0467717	0.959843	0.879199	1.04788
LZIC	Z5jZQ3	outcome	exposure	Wald ratio	1	-0.243134	0.47626	0.609697	-1.1766	0.690336	0.784167	0.308324	1.99439
MAD1L1	Z5jZQ3	outcome	exposure	Wald ratio	1	0.214537	0.215707	0.319942	-0.208248	0.637323	1.23929	0.812005	1.89141
MAGI2	Z5jZQ3	outcome	exposure	Wald ratio	1	0.0921477	0.0432452	0.0331043	0.00738699	0.176908	1.09653	1.00741	1.19352
MAN1A2	Z5jZQ3	outcome	exposure	Wald ratio	1	0.0601111	0.0742408	0.418126	-0.0854009	0.205623	1.06195	0.918144	1.22829
MAN1C1	Z5jZQ3	outcome	exposure	Wald ratio	1	0.155277	0.0927787	0.0942044	-0.0265695	0.337123	1.16798	0.97378	1.40091
MAN2B2	Z5jZQ3	outcome	exposure	Wald ratio	1	-0.0282885	0.0293507	0.335141	-0.0858158	0.0292389	0.972108	0.917763	1.02967
MANF	Z5jZQ3	outcome	exposure	Wald ratio	1	-0.109875	0.101215	0.277673	-0.308257	0.0885064	0.895946	0.734727	1.09254
MANSC1	Z5jZQ3	outcome	exposure	Wald ratio	1	0.00888737	0.0685839	0.896896	-0.125537	0.143312	1.00893	0.882023	1.15409
MAP1LC3A	Z5jZQ3	outcome	exposure	Wald ratio	1	-0.647412	0.510039	0.204321	-1.64709	0.352265	0.523399	0.19261	1.42229
MAP1LC3B	Z5jZQ3	outcome	exposure	Wald ratio	1	0.0994006	0.217054	0.646986	-0.326025	0.524826	1.10451	0.721787	1.69016
MAP2K1	Z5jZQ3	outcome	exposure	Wald ratio	1	-0.0825275	0.289045	0.775247	-0.649055	0.484	0.920786	0.522539	1.62255
MAPK12	Z5jZQ3	outcome	exposure	Wald ratio	1	-0.0405561	0.0780147	0.603167	-0.193465	0.112353	0.960255	0.824099	1.11891
MAPK13	Z5jZQ3	outcome	exposure	Wald ratio	1	0.0208064	0.128669	0.871539	-0.231386	0.272998	1.02102	0.793433	1.3139
MAPK14	Z5jZQ3	outcome	exposure	Wald ratio	1	-0.906781	0.183014	7.24e-07	-1.26549	-0.548073	0.403822	0.282102	0.578062
MAPK3	Z5jZQ3	outcome	exposure	Wald ratio	1	0.0426209	0.0437545	0.330011	-0.043138	0.12838	1.04354	0.957779	1.13698
MAPK8	Z5jZQ3	outcome	exposure	Wald ratio	1	0.285721	0.497151	0.565483	-0.688695	1.26014	1.33072	0.502231	3.5259
MAPKAPK2	Z5jZQ3	outcome	exposure	Wald ratio	1	0.10509	0.0892171	0.238829	-0.0697751	0.279956	1.11081	0.932604	1.32307
MAPRE1	Z5jZQ3	outcome	exposure	Wald ratio	1	-0.0694566	0.0592967	0.241461	-0.185678	0.0467648	0.932901	0.830541	1.04788
MARK3	Z5jZQ3	outcome	exposure	Wald ratio	1	-0.0189564	0.531405	0.971544	-1.06051	1.0226	0.981222	0.346279	2.78041
MASP1	Z5jZQ3	outcome	exposure	Wald ratio	1	-0.0569119	0.140318	0.685042	-0.331935	0.218111	0.944677	0.717534	1.24373
MATN2	Z5jZQ3	outcome	exposure	Wald ratio	1	0.0462533	0.145498	0.750564	-0.238923	0.33143	1.04734	0.787475	1.39296
MATN3	Z5jZQ3	outcome	exposure	Wald ratio	1	-0.0342493	0.0392579	0.38298	-0.111195	0.0426962	0.966331	0.894764	1.04362
MATN4	Z5jZQ3	outcome	exposure	Wald ratio	1	0.0775007	0.0818294	0.343587	-0.0828849	0.237886	1.08058	0.920457	1.26856
MAX	Z5jZQ3	outcome	exposure	Wald ratio	1	0.0118351	0.0700819	0.865895	-0.125525	0.149196	1.01191	0.882033	1.1609
MBL2	Z5jZQ3	outcome	exposure	Wald ratio	1	0.0474057	0.0300986	0.115253	-0.0115874	0.106399	1.04855	0.988479	1.11227
MCAM	Z5jZQ3	outcome	exposure	Wald ratio	1	0.31136	0.210143	0.138432	-0.100521	0.72324	1.36528	0.904366	2.0611
MCEE	Z5jZQ3	outcome	exposure	Wald ratio	1	-0.10176	0.198919	0.608956	-0.49164	0.288121	0.903247	0.611622	1.33392
MCEMP1	Z5jZQ3	outcome	exposure	Wald ratio	1	0.942682	0.562027	0.0934858	-0.158891	2.04425	2.56686	0.85309	7.7234
MDGA1	Z5jZQ3	outcome	exposure	Wald ratio	1	0.0211476	0.0253137	0.403481	-0.0284673	0.0707626	1.02137	0.971934	1.07333
MDH1	Z5jZQ3	outcome	exposure	Wald ratio	1	0.258631	0.0926467	0.00524509	0.0770434	0.440218	1.29516	1.08009	1.55305
MDH2	Z5jZQ3	outcome	exposure	Wald ratio	1	0.00683891	0.150229	0.96369	-0.28761	0.301288	1.00686	0.750054	1.3516
MDK	Z5jZQ3	outcome	exposure	Wald ratio	1	0.112138	0.270765	0.678762	-0.418562	0.642839	1.11867	0.657992	1.90187
MESD	Z5jZQ3	outcome	exposure	Wald ratio	1	0.251143	0.159723	0.115865	-0.0619136	0.564199	1.28549	0.939964	1.75804
METAP1	Z5jZQ3	outcome	exposure	Wald ratio	1	0.34718	0.222938	0.119402	-0.0897794	0.784139	1.41507	0.914133	2.19052
METTL24	Z5jZQ3	outcome	exposure	Wald ratio	1	0.0862499	0.152361	0.571332	-0.212377	0.384877	1.09008	0.80866	1.46943
MFAP2	Z5jZQ3	outcome	exposure	Wald ratio	1	0.0394584	0.0713032	0.579997	-0.100296	0.179213	1.04025	0.90457	1.19628
MFAP4	Z5jZQ3	outcome	exposure	Wald ratio	1	0.016874	0.114211	0.882545	-0.20698	0.240728	1.01702	0.813036	1.27218
MFGE8	Z5jZQ3	outcome	exposure	Wald ratio	1	-0.116075	0.0709474	0.101824	-0.255132	0.0229816	0.890408	0.774814	1.02325
MFNG	Z5jZQ3	outcome	exposure	Wald ratio	1	0.0104456	0.115981	0.928237	-0.216877	0.237769	1.0105	0.805029	1.26842
MGAT1	Z5jZQ3	outcome	exposure	Wald ratio	1	-0.349393	0.544666	0.521209	-1.41694	0.718151	0.705116	0.242455	2.05064
MGAT2	Z5jZQ3	outcome	exposure	Wald ratio	1	-0.0397776	0.0991496	0.688282	-0.234111	0.154556	0.961003	0.791274	1.16714
MGAT4C	Z5jZQ3	outcome	exposure	Wald ratio	1	-0.329719	0.213135	0.121863	-0.747463	0.0880246	0.719126	0.473566	1.09201
MGP	Z5jZQ3	outcome	exposure	Wald ratio	1	0.0524471	0.0674149	0.436584	-0.0796862	0.18458	1.05385	0.923406	1.20271
MIA	Z5jZQ3	outcome	exposure	Wald ratio	1	-0.00249338	0.0282384	0.92964	-0.0578406	0.0528539	0.99751	0.9438	1.05428
MICA	Z5jZQ3	outcome	exposure	Wald ratio	1	-0.596719	0.0242056	3.49e-134	-0.644162	-0.549276	0.550615	0.525102	0.577367
MICB	Z5jZQ3	outcome	exposure	Wald ratio	1	-0.361808	0.0496437	3.14e-13	-0.45911	-0.264506	0.696416	0.631846	0.767585
MIF	Z5jZQ3	outcome	exposure	Wald ratio	1	-0.0291027	0.101956	0.775303	-0.228936	0.17073	0.971317	0.79538	1.18617
MINPP1	Z5jZQ3	outcome	exposure	Wald ratio	1	0.204408	0.181859	0.261015	-0.152035	0.560852	1.2268	0.858958	1.75216
MLN	Z5jZQ3	outcome	exposure	Wald ratio	1	-0.14403	0.0655553	0.0280154	-0.272518	-0.0155412	0.865862	0.76146	0.984579
MLYCD	Z5jZQ3	outcome	exposure	Wald ratio	1	-0.230513	0.201415	0.25243	-0.625287	0.164261	0.794126	0.535108	1.17852
MMAB	Z5jZQ3	outcome	exposure	Wald ratio	1	-0.00667327	0.0518797	0.897651	-0.108358	0.095011	0.993349	0.897307	1.09967
MMP1	Z5jZQ3	outcome	exposure	Wald ratio	1	0.0555516	0.0526661	0.291522	-0.047674	0.158777	1.05712	0.953445	1.17208
MMP12	Z5jZQ3	outcome	exposure	Wald ratio	1	0.0132247	0.0454484	0.771065	-0.0758543	0.102304	1.01331	0.926951	1.10772
MMP16	Z5jZQ3	outcome	exposure	Wald ratio	1	0.0713893	0.109339	0.513809	-0.142915	0.285693	1.074	0.866828	1.33068
MMP2	Z5jZQ3	outcome	exposure	Wald ratio	1	0.322063	0.233923	0.168576	-0.136425	0.780551	1.37997	0.872471	2.18268
MMP3	Z5jZQ3	outcome	exposure	Wald ratio	1	-0.0728423	0.0566042	0.198139	-0.183786	0.0381019	0.929747	0.832113	1.03884
MMP7	Z5jZQ3	outcome	exposure	Wald ratio	1	-0.0479908	0.0693011	0.488626	-0.183821	0.0878394	0.953143	0.832085	1.09181
MMP8	Z5jZQ3	outcome	exposure	Wald ratio	1	-0.0766673	0.106646	0.472206	-0.285694	0.132359	0.926198	0.751493	1.14152
MMP9	Z5jZQ3	outcome	exposure	Wald ratio	1	0.120226	0.0973569	0.216868	-0.0705937	0.311045	1.12775	0.93184	1.36485
MPG	Z5jZQ3	outcome	exposure	Wald ratio	1	-0.256838	0.288517	0.373359	-0.822332	0.308656	0.773493	0.439406	1.36159
MPIG6B	Z5jZQ3	outcome	exposure	Wald ratio	1	-3.59553	0.920369	9.36e-05	-5.39945	-1.7916	0.0274462	0.00451906	0.166692
MPL	Z5jZQ3	outcome	exposure	Wald ratio	1	-0.470445	0.295545	0.111432	-1.04971	0.108823	0.624724	0.350038	1.11496
MPPED2	Z5jZQ3	outcome	exposure	Wald ratio	1	0.00723321	0.0981182	0.941234	-0.185079	0.199545	1.00726	0.831039	1.22085
MRC1	Z5jZQ3	outcome	exposure	Wald ratio	1	0.127484	0.0663401	0.0546467	-0.00254253	0.257511	1.13597	0.997461	1.29371
MRC2	Z5jZQ3	outcome	exposure	Wald ratio	1	0.0356714	0.0882409	0.686029	-0.137281	0.208624	1.03632	0.871725	1.23198
MSMB	Z5jZQ3	outcome	exposure	Wald ratio	1	-0.0132132	0.0277108	0.633486	-0.0675264	0.0410999	0.986874	0.934703	1.04196
MSMP	Z5jZQ3	outcome	exposure	Wald ratio	1	-0.48616	0.434163	0.262815	-1.33712	0.3648	0.614983	0.262601	1.44023
MST1	Z5jZQ3	outcome	exposure	Wald ratio	1	-0.0198195	0.0222377	0.372792	-0.0634055	0.0237665	0.980376	0.938563	1.02405
MTHFD1	Z5jZQ3	outcome	exposure	Wald ratio	1	-0.0981504	0.148862	0.509677	-0.389919	0.193618	0.906513	0.677112	1.21363
MTHFS	Z5jZQ3	outcome	exposure	Wald ratio	1	-0.00343588	0.0427418	0.93593	-0.0872099	0.0803381	0.99657	0.916485	1.08365
MTHFSD	Z5jZQ3	outcome	exposure	Wald ratio	1	0.00355355	0.0534869	0.947029	-0.101281	0.108388	1.00356	0.903679	1.11448
MTIF3	Z5jZQ3	outcome	exposure	Wald ratio	1	0.196406	0.170246	0.248638	-0.137275	0.530087	1.21702	0.87173	1.69908
MTMR6	Z5jZQ3	outcome	exposure	Wald ratio	1	0.310287	0.259913	0.232552	-0.199142	0.819716	1.36382	0.819433	2.26986
MTPAP	Z5jZQ3	outcome	exposure	Wald ratio	1	-0.176078	0.19823	0.374404	-0.564609	0.212452	0.838552	0.568583	1.23671
MTRF1L	Z5jZQ3	outcome	exposure	Wald ratio	1	-0.0572366	0.0473361	0.226604	-0.150015	0.0355422	0.944371	0.860695	1.03618
MUC16	Z5jZQ3	outcome	exposure	Wald ratio	1	0.343092	0.214028	0.10893	-0.0764035	0.762587	1.4093	0.926442	2.14381
MX1	Z5jZQ3	outcome	exposure	Wald ratio	1	-0.0292397	0.0596405	0.623946	-0.146135	0.0876557	0.971184	0.864041	1.09161
MXRA7	Z5jZQ3	outcome	exposure	Wald ratio	1	0.00724261	0.0548777	0.895002	-0.100318	0.114803	1.00727	0.90455	1.12165
MXRA8	Z5jZQ3	outcome	exposure	Wald ratio	1	0.370162	0.162387	0.022637	0.0518836	0.68844	1.44797	1.05325	1.99061
MYBPC1	Z5jZQ3	outcome	exposure	Wald ratio	1	-0.26493	0.179438	0.139824	-0.616629	0.0867679	0.767259	0.539761	1.09064
MYDGF	Z5jZQ3	outcome	exposure	Wald ratio	1	0.239676	0.264655	0.365138	-0.279048	0.7584	1.27084	0.756504	2.13486
MYOC	Z5jZQ3	outcome	exposure	Wald ratio	1	0.0212441	0.0628841	0.735492	-0.102009	0.144497	1.02147	0.903022	1.15546
MYOM2	Z5jZQ3	outcome	exposure	Wald ratio	1	0.132845	0.231614	0.566264	-0.321119	0.586809	1.14207	0.725337	1.79824
MYORG	Z5jZQ3	outcome	exposure	Wald ratio	1	0.0460432	0.0882034	0.601663	-0.126836	0.218922	1.04712	0.880878	1.24473
MYZAP	Z5jZQ3	outcome	exposure	Wald ratio	1	-0.141386	0.117994	0.230818	-0.372654	0.0898813	0.868154	0.688904	1.09404
NAAA	Z5jZQ3	outcome	exposure	Wald ratio	1	-0.0285102	0.0373039	0.444707	-0.101626	0.0446055	0.971892	0.903367	1.04562
NADK	Z5jZQ3	outcome	exposure	Wald ratio	1	0.136572	0.0885065	0.122813	-0.0369006	0.310045	1.14634	0.963772	1.36349
NAE1	Z5jZQ3	outcome	exposure	Wald ratio	1	0.0110604	0.272387	0.96761	-0.522818	0.544939	1.01112	0.592847	1.7245
NAGK	Z5jZQ3	outcome	exposure	Wald ratio	1	0.0330541	0.0547606	0.546103	-0.0742767	0.140385	1.03361	0.928415	1.15072
NAGLU	Z5jZQ3	outcome	exposure	Wald ratio	1	0.0141533	0.0358423	0.692934	-0.0560977	0.0844043	1.01425	0.945447	1.08807
NAGPA	Z5jZQ3	outcome	exposure	Wald ratio	1	-0.0493758	0.0662489	0.456086	-0.179224	0.0804721	0.951823	0.835919	1.0838
NANS	Z5jZQ3	outcome	exposure	Wald ratio	1	0.0223465	0.182716	0.90266	-0.335776	0.380469	1.0226	0.714783	1.46297
NAP1L4	Z5jZQ3	outcome	exposure	Wald ratio	1	-0.0384598	0.0370476	0.299215	-0.111073	0.0341535	0.96227	0.894873	1.03474
NAPA	Z5jZQ3	outcome	exposure	Wald ratio	1	-0.0199258	0.0956214	0.834931	-0.207344	0.167492	0.980271	0.81274	1.18234
NAPG	Z5jZQ3	outcome	exposure	Wald ratio	1	0.0557815	0.268335	0.835323	-0.470156	0.581719	1.05737	0.624905	1.78911
NAXE	Z5jZQ3	outcome	exposure	Wald ratio	1	-0.00596317	0.0632676	0.924908	-0.129968	0.118041	0.994055	0.878124	1.12529
NBL1	Z5jZQ3	outcome	exposure	Wald ratio	1	0.116731	0.14899	0.433344	-0.175289	0.408752	1.12382	0.839214	1.50494
NCAM1	Z5jZQ3	outcome	exposure	Wald ratio	1	-0.0502432	0.0868522	0.562933	-0.220473	0.119987	0.950998	0.802139	1.12748
NCAM2	Z5jZQ3	outcome	exposure	Wald ratio	1	0.0491595	0.0557306	0.377727	-0.0600724	0.158391	1.05039	0.941696	1.17162
NCAN	Z5jZQ3	outcome	exposure	Wald ratio	1	0.034755	0.116696	0.765837	-0.193969	0.26348	1.03537	0.823683	1.30145
NCK2	Z5jZQ3	outcome	exposure	Wald ratio	1	-0.0354784	0.151561	0.814917	-0.332537	0.261581	0.965144	0.717102	1.29898
NCR1	Z5jZQ3	outcome	exposure	Wald ratio	1	0.0438538	0.103323	0.671251	-0.15866	0.246368	1.04483	0.853286	1.27937
NCR3	Z5jZQ3	outcome	exposure	Wald ratio	1	0.135204	0.0915298	0.139634	-0.0441948	0.314602	1.14477	0.956768	1.36971
NDE1	Z5jZQ3	outcome	exposure	Wald ratio	1	0.211693	0.247557	0.392481	-0.273519	0.696905	1.23577	0.760698	2.00753
NDNF	Z5jZQ3	outcome	exposure	Wald ratio	1	0.0240877	0.270734	0.929104	-0.506552	0.554727	1.02438	0.60257	1.74147
NDST1	Z5jZQ3	outcome	exposure	Wald ratio	1	-0.164663	0.118093	0.16321	-0.396125	0.0667984	0.848179	0.672922	1.06908
NECTIN2	Z5jZQ3	outcome	exposure	Wald ratio	1	0.126481	0.191954	0.509952	-0.249749	0.50271	1.13483	0.778997	1.6532
NECTIN4	Z5jZQ3	outcome	exposure	Wald ratio	1	0.86692	0.504853	0.0859479	-0.122593	1.85643	2.37957	0.884624	6.40086
NEGR1	Z5jZQ3	outcome	exposure	Wald ratio	1	-0.0672843	0.144001	0.640322	-0.349526	0.214958	0.934929	0.705022	1.23981
NEK7	Z5jZQ3	outcome	exposure	Wald ratio	1	0.133036	0.123958	0.283163	-0.109921	0.375993	1.14229	0.895905	1.45644
NELL1	Z5jZQ3	outcome	exposure	Wald ratio	1	-0.0132869	0.0575473	0.817402	-0.12608	0.0995058	0.986801	0.881545	1.10462
NEO1	Z5jZQ3	outcome	exposure	Wald ratio	1	0.0136889	0.0793078	0.862962	-0.141754	0.169132	1.01378	0.867834	1.18428
NETO1	Z5jZQ3	outcome	exposure	Wald ratio	1	0.13381	0.465978	0.77399	-0.779506	1.04713	1.14318	0.458632	2.84945
NFASC	Z5jZQ3	outcome	exposure	Wald ratio	1	0.108465	0.059775	0.0695932	-0.00869431	0.225624	1.11457	0.991343	1.2531
NFKB1	Z5jZQ3	outcome	exposure	Wald ratio	1	0.718659	0.188843	0.000141474	0.348525	1.08879	2.05168	1.41698	2.97068
NFU1	Z5jZQ3	outcome	exposure	Wald ratio	1	-0.0748601	0.127571	0.557329	-0.324899	0.175178	0.927873	0.722601	1.19146
NHEJ1	Z5jZQ3	outcome	exposure	Wald ratio	1	0.0672884	0.157439	0.669093	-0.241292	0.375869	1.0696	0.785612	1.45626
NID1	Z5jZQ3	outcome	exposure	Wald ratio	1	-0.0658617	0.12984	0.611976	-0.320347	0.188624	0.93626	0.725897	1.20759
NID2	Z5jZQ3	outcome	exposure	Wald ratio	1	0.065157	0.034079	0.0558839	-0.00163785	0.131952	1.06733	0.998363	1.14105
NISCH	Z5jZQ3	outcome	exposure	Wald ratio	1	-0.0649895	0.328628	0.843233	-0.7091	0.579121	0.937077	0.492087	1.78447
NIT2	Z5jZQ3	outcome	exposure	Wald ratio	1	0.160933	0.211743	0.447233	-0.254084	0.575949	1.17461	0.775626	1.77882
NLGN1	Z5jZQ3	outcome	exposure	Wald ratio	1	0.0339174	0.131954	0.797147	-0.224712	0.292547	1.0345	0.798746	1.33984
NMB	Z5jZQ3	outcome	exposure	Wald ratio	1	-0.00233322	0.122921	0.984856	-0.243259	0.238592	0.99767	0.784069	1.26946
NME2	Z5jZQ3	outcome	exposure	Wald ratio	1	-0.0140325	0.0435964	0.747549	-0.0994814	0.0714164	0.986066	0.905307	1.07403
NME4	Z5jZQ3	outcome	exposure	Wald ratio	1	-0.0208558	0.0810467	0.796923	-0.179707	0.137996	0.97936	0.835515	1.14797
NMI	Z5jZQ3	outcome	exposure	Wald ratio	1	-0.116108	0.139622	0.405641	-0.389768	0.157551	0.890379	0.677214	1.17064
NMRAL1	Z5jZQ3	outcome	exposure	Wald ratio	1	-0.0215368	0.043113	0.617396	-0.106038	0.0629647	0.978693	0.89939	1.06499
NMRK1	Z5jZQ3	outcome	exposure	Wald ratio	1	0.160671	0.0916916	0.0797222	-0.0190443	0.340387	1.1743	0.981136	1.40549
NNMT	Z5jZQ3	outcome	exposure	Wald ratio	1	0.947865	0.631691	0.13348	-0.290249	2.18598	2.5802	0.748077	8.89936
NOG	Z5jZQ3	outcome	exposure	Wald ratio	1	-0.0852497	0.0740721	0.249773	-0.230431	0.0599317	0.918283	0.794191	1.06176
NOTCH1	Z5jZQ3	outcome	exposure	Wald ratio	1	0.239959	0.143447	0.094365	-0.0411966	0.521114	1.2712	0.95964	1.6839
NOTCH3	Z5jZQ3	outcome	exposure	Wald ratio	1	-0.202321	0.215755	0.348381	-0.625202	0.22056	0.816833	0.535154	1.24677
NOTUM	Z5jZQ3	outcome	exposure	Wald ratio	1	-0.0597947	0.1508	0.691725	-0.355363	0.235774	0.941958	0.700919	1.26589
NPDC1	Z5jZQ3	outcome	exposure	Wald ratio	1	-0.509169	0.259041	0.0493463	-1.01689	-0.00144732	0.600995	0.361718	0.998554
NPL	Z5jZQ3	outcome	exposure	Wald ratio	1	-0.18206	0.118383	0.124075	-0.41409	0.0499703	0.833551	0.660941	1.05124
NPNT	Z5jZQ3	outcome	exposure	Wald ratio	1	0.0798452	0.0803672	0.320464	-0.0776746	0.237365	1.08312	0.925265	1.2679
NPPA	Z5jZQ3	outcome	exposure	Wald ratio	1	-0.066359	0.355633	0.851979	-0.7634	0.630682	0.935795	0.466079	1.87889
NPPB	Z5jZQ3	outcome	exposure	Wald ratio	1	0.0831865	0.1051	0.428653	-0.12281	0.289182	1.08674	0.884432	1.33534
NPTX1	Z5jZQ3	outcome	exposure	Wald ratio	1	-0.00132351	0.0799614	0.986794	-0.158048	0.155401	0.998677	0.853809	1.16813
NPTX2	Z5jZQ3	outcome	exposure	Wald ratio	1	-0.0106776	0.0958887	0.911335	-0.19862	0.177264	0.989379	0.819862	1.19395
NPTXR	Z5jZQ3	outcome	exposure	Wald ratio	1	0.0414676	0.0385112	0.281584	-0.0340143	0.11695	1.04234	0.966558	1.12406
NPW	Z5jZQ3	outcome	exposure	Wald ratio	1	-0.093377	0.0615169	0.129038	-0.21395	0.0271961	0.91085	0.807389	1.02757
NQO1	Z5jZQ3	outcome	exposure	Wald ratio	1	0.0228117	0.0359865	0.526149	-0.0477219	0.0933454	1.02307	0.953399	1.09784
NRP1	Z5jZQ3	outcome	exposure	Wald ratio	1	0.0292876	0.0708253	0.679227	-0.10953	0.168105	1.02972	0.896255	1.18306
NRP2	Z5jZQ3	outcome	exposure	Wald ratio	1	-0.0970029	0.129132	0.452537	-0.350102	0.156096	0.907553	0.704616	1.16894
NRXN3	Z5jZQ3	outcome	exposure	Wald ratio	1	0.0628369	0.2162	0.771325	-0.360915	0.486589	1.06485	0.697038	1.62676
NSFL1C	Z5jZQ3	outcome	exposure	Wald ratio	1	0.376113	0.183077	0.0399365	0.0172834	0.734943	1.45661	1.01743	2.08536
NT5C	Z5jZQ3	outcome	exposure	Wald ratio	1	-0.0307815	0.0548048	0.57435	-0.138199	0.076636	0.969687	0.870925	1.07965
NT5C2	Z5jZQ3	outcome	exposure	Wald ratio	1	0.0994567	0.179341	0.57919	-0.252051	0.450965	1.10457	0.777205	1.56983
NT5C3A	Z5jZQ3	outcome	exposure	Wald ratio	1	-0.0524474	0.16804	0.754955	-0.381806	0.276911	0.948904	0.682627	1.31905
NT5C3B	Z5jZQ3	outcome	exposure	Wald ratio	1	0.0290326	0.045645	0.524742	-0.0604316	0.118497	1.02946	0.941358	1.1258
NT5DC3	Z5jZQ3	outcome	exposure	Wald ratio	1	-0.0277072	0.0443142	0.53181	-0.114563	0.0591486	0.972673	0.891756	1.06093
NT5E	Z5jZQ3	outcome	exposure	Wald ratio	1	-0.00133284	0.0599084	0.98225	-0.118753	0.116088	0.998668	0.888027	1.12309
NT5M	Z5jZQ3	outcome	exposure	Wald ratio	1	-0.0209228	0.118621	0.859992	-0.253419	0.211574	0.979295	0.776142	1.23562
NTF3	Z5jZQ3	outcome	exposure	Wald ratio	1	0.280367	0.264573	0.289284	-0.238197	0.79893	1.32361	0.788048	2.22316
NTM	Z5jZQ3	outcome	exposure	Wald ratio	1	0.0390851	0.0446292	0.381153	-0.0483881	0.126558	1.03986	0.952764	1.13492
NTN1	Z5jZQ3	outcome	exposure	Wald ratio	1	-0.0502819	0.0538324	0.350281	-0.155793	0.0552297	0.950961	0.855736	1.05678
NTN4	Z5jZQ3	outcome	exposure	Wald ratio	1	0.0777786	0.0951157	0.413513	-0.108648	0.264205	1.08088	0.897046	1.3024
NTNG1	Z5jZQ3	outcome	exposure	Wald ratio	1	0.0180377	0.0430005	0.674868	-0.0662433	0.102319	1.0182	0.935903	1.10774
NTRK2	Z5jZQ3	outcome	exposure	Wald ratio	1	0.341762	0.233916	0.144002	-0.116713	0.800237	1.40743	0.889841	2.22607
NTRK3	Z5jZQ3	outcome	exposure	Wald ratio	1	0.0178292	0.100127	0.858671	-0.178419	0.214078	1.01799	0.836592	1.23872
NUCB1	Z5jZQ3	outcome	exposure	Wald ratio	1	0.00265568	0.102758	0.979382	-0.19875	0.204062	1.00266	0.819755	1.22637
NUDCD3	Z5jZQ3	outcome	exposure	Wald ratio	1	0.296198	0.137548	0.0312859	0.0266042	0.565793	1.34474	1.02696	1.76084
NUDT12	Z5jZQ3	outcome	exposure	Wald ratio	1	0.00868595	0.0390159	0.823827	-0.0677853	0.0851572	1.00872	0.934461	1.08889
NUDT2	Z5jZQ3	outcome	exposure	Wald ratio	1	-0.00594	0.0369859	0.872407	-0.0784324	0.0665524	0.994078	0.924565	1.06882
NUDT5	Z5jZQ3	outcome	exposure	Wald ratio	1	-0.0294056	0.268935	0.912932	-0.556519	0.497708	0.971023	0.573201	1.64495
NUDT9	Z5jZQ3	outcome	exposure	Wald ratio	1	0.0312655	0.0879328	0.722169	-0.141083	0.203614	1.03176	0.868417	1.22582
OAF	Z5jZQ3	outcome	exposure	Wald ratio	1	-0.00464701	0.0462057	0.91989	-0.0952102	0.0859162	0.995364	0.909182	1.08971
OAS1	Z5jZQ3	outcome	exposure	Wald ratio	1	0.0564402	0.111728	0.613448	-0.162546	0.275427	1.05806	0.849977	1.31709
OBP2B	Z5jZQ3	outcome	exposure	Wald ratio	1	-0.0307445	0.0778762	0.693001	-0.183382	0.121893	0.969723	0.83245	1.12963
OGN	Z5jZQ3	outcome	exposure	Wald ratio	1	-0.0151462	0.0517837	0.769913	-0.116642	0.0863499	0.984968	0.889903	1.09019
OLA1	Z5jZQ3	outcome	exposure	Wald ratio	1	-0.0107475	0.053732	0.841465	-0.116062	0.0945672	0.98931	0.89042	1.09918
OLFM1	Z5jZQ3	outcome	exposure	Wald ratio	1	0.197962	0.187834	0.291918	-0.170192	0.566116	1.21892	0.843503	1.76141
OLFM2	Z5jZQ3	outcome	exposure	Wald ratio	1	-0.0478895	0.0340455	0.159536	-0.114619	0.0188396	0.953239	0.891706	1.01902
OLFM3	Z5jZQ3	outcome	exposure	Wald ratio	1	-0.366067	0.236429	0.121545	-0.829467	0.0973331	0.693456	0.436282	1.10223
OLFML3	Z5jZQ3	outcome	exposure	Wald ratio	1	-0.0274889	0.171245	0.872469	-0.36313	0.308152	0.972885	0.695496	1.36091
OLR1	Z5jZQ3	outcome	exposure	Wald ratio	1	0.594102	0.332585	0.0740485	-0.0577657	1.24597	1.8114	0.943871	3.4763
OMD	Z5jZQ3	outcome	exposure	Wald ratio	1	0.0985793	0.208951	0.637083	-0.310965	0.508124	1.1036	0.73274	1.66217
OMG	Z5jZQ3	outcome	exposure	Wald ratio	1	0.225464	0.22454	0.315323	-0.214634	0.665562	1.2529	0.806837	1.94558
OPRPN	Z5jZQ3	outcome	exposure	Wald ratio	1	0.110926	0.24834	0.655115	-0.375821	0.597673	1.11731	0.686725	1.81788
ORM1	Z5jZQ3	outcome	exposure	Wald ratio	1	0.0599303	0.21995	0.785259	-0.371172	0.491033	1.06176	0.689925	1.634
OSCAR	Z5jZQ3	outcome	exposure	Wald ratio	1	-0.154717	0.194641	0.426681	-0.536214	0.22678	0.856657	0.584959	1.25455
OSMR	Z5jZQ3	outcome	exposure	Wald ratio	1	0.013415	0.10477	0.898115	-0.191935	0.218765	1.01351	0.825361	1.24454
OVCA2	Z5jZQ3	outcome	exposure	Wald ratio	1	0.0673085	0.065235	0.302173	-0.0605521	0.195169	1.06963	0.941245	1.21552
OXT	Z5jZQ3	outcome	exposure	Wald ratio	1	0.0448785	0.0441114	0.308968	-0.0415798	0.131337	1.0459	0.959273	1.14035
P4HB	Z5jZQ3	outcome	exposure	Wald ratio	1	-0.401178	0.134876	0.00293531	-0.665535	-0.136822	0.669531	0.513999	0.872125
PAICS	Z5jZQ3	outcome	exposure	Wald ratio	1	-0.974595	0.468325	0.0374316	-1.89251	-0.056679	0.377345	0.150693	0.944897
PAK4	Z5jZQ3	outcome	exposure	Wald ratio	1	-0.390394	0.254696	0.12533	-0.889599	0.108811	0.67679	0.410821	1.11495
PAM	Z5jZQ3	outcome	exposure	Wald ratio	1	0.0754639	0.0426029	0.0765051	-0.00803768	0.158966	1.07838	0.991995	1.1723
PAPPA	Z5jZQ3	outcome	exposure	Wald ratio	1	0.208117	0.346461	0.548043	-0.470946	0.88718	1.23136	0.624411	2.42827
PARK7	Z5jZQ3	outcome	exposure	Wald ratio	1	0.0132787	0.0386803	0.731378	-0.0625346	0.089092	1.01337	0.939381	1.09318
PARVA	Z5jZQ3	outcome	exposure	Wald ratio	1	0.108664	0.268192	0.68535	-0.416993	0.634321	1.11479	0.659026	1.88574
PATE4	Z5jZQ3	outcome	exposure	Wald ratio	1	-0.0892837	0.0596555	0.134483	-0.206209	0.0276412	0.914586	0.813663	1.02803
PC	Z5jZQ3	outcome	exposure	Wald ratio	1	0.0295624	0.284542	0.917253	-0.52814	0.587265	1.03	0.589701	1.79906
PCBD1	Z5jZQ3	outcome	exposure	Wald ratio	1	0.0986822	0.0985523	0.316673	-0.0944804	0.291845	1.10372	0.909846	1.3389
PCDH10	Z5jZQ3	outcome	exposure	Wald ratio	1	-0.168675	0.124566	0.175704	-0.412825	0.0754746	0.844783	0.661778	1.0784
PCDH9	Z5jZQ3	outcome	exposure	Wald ratio	1	0.0728876	0.132684	0.582777	-0.187173	0.332948	1.07561	0.8293	1.39507
PCK1	Z5jZQ3	outcome	exposure	Wald ratio	1	-0.012755	0.125038	0.91875	-0.25783	0.23232	0.987326	0.772726	1.26152
PCNP	Z5jZQ3	outcome	exposure	Wald ratio	1	-0.0576111	0.0772728	0.455936	-0.209066	0.0938435	0.944017	0.811342	1.09839
PCOLCE	Z5jZQ3	outcome	exposure	Wald ratio	1	0.00442422	0.118484	0.970214	-0.227803	0.236652	1.00443	0.796281	1.267
PCOLCE2	Z5jZQ3	outcome	exposure	Wald ratio	1	0.0135388	0.0561377	0.809423	-0.0964911	0.123569	1.01363	0.908018	1.13153
PCSK1	Z5jZQ3	outcome	exposure	Wald ratio	1	-0.008054	0.0269884	0.765379	-0.0609513	0.0448433	0.991978	0.940869	1.04586
PCSK2	Z5jZQ3	outcome	exposure	Wald ratio	1	0.0707491	0.136637	0.604605	-0.197059	0.338557	1.07331	0.821142	1.40292
PCSK7	Z5jZQ3	outcome	exposure	Wald ratio	1	0.0502585	0.0288043	0.0810147	-0.00619785	0.106715	1.05154	0.993821	1.11262
PCSK9	Z5jZQ3	outcome	exposure	Wald ratio	1	0.0969891	0.0687983	0.158611	-0.0378556	0.231834	1.10185	0.962852	1.26091
PCYOX1	Z5jZQ3	outcome	exposure	Wald ratio	1	-0.0256012	0.0543874	0.637841	-0.1322	0.080998	0.974724	0.876165	1.08437
PDAP1	Z5jZQ3	outcome	exposure	Wald ratio	1	-0.108892	0.197023	0.580479	-0.495058	0.277274	0.896827	0.609536	1.31953
PDCD1LG2	Z5jZQ3	outcome	exposure	Wald ratio	1	0.134879	0.0444296	0.00239913	0.0477966	0.221961	1.1444	1.04896	1.24852
PDCD5	Z5jZQ3	outcome	exposure	Wald ratio	1	-0.0442224	0.0409747	0.280471	-0.124533	0.036088	0.956741	0.882909	1.03675
PDCD6IP	Z5jZQ3	outcome	exposure	Wald ratio	1	0.00889168	0.0470733	0.850179	-0.0833721	0.101155	1.00893	0.920009	1.10645
PDE3A	Z5jZQ3	outcome	exposure	Wald ratio	1	-0.229827	0.201416	0.253847	-0.624603	0.164949	0.794671	0.535474	1.17933
PDE5A	Z5jZQ3	outcome	exposure	Wald ratio	1	-0.0894775	0.0558001	0.108816	-0.198846	0.0198906	0.914409	0.819676	1.02009
PDGFC	Z5jZQ3	outcome	exposure	Wald ratio	1	-0.216285	0.247728	0.382623	-0.701832	0.269262	0.805506	0.495676	1.309
PDGFD	Z5jZQ3	outcome	exposure	Wald ratio	1	-0.0393809	0.0533309	0.460255	-0.143909	0.0651476	0.961384	0.865966	1.06732
PDGFRA	Z5jZQ3	outcome	exposure	Wald ratio	1	-0.0410819	0.146364	0.778954	-0.327956	0.245792	0.95975	0.720395	1.27863
PDGFRB	Z5jZQ3	outcome	exposure	Wald ratio	1	0.0220748	0.0234578	0.346683	-0.0239025	0.068052	1.02232	0.976381	1.07042
PDGFRL	Z5jZQ3	outcome	exposure	Wald ratio	1	0.166041	0.0797814	0.0374152	0.00966985	0.322413	1.18062	1.00972	1.38045
PDHX	Z5jZQ3	outcome	exposure	Wald ratio	1	-0.113478	0.0840466	0.176959	-0.278209	0.0512535	0.892724	0.757138	1.05259
PDIA3	Z5jZQ3	outcome	exposure	Wald ratio	1	0.0197248	0.195129	0.919482	-0.362728	0.402177	1.01992	0.695776	1.49508
PDIA5	Z5jZQ3	outcome	exposure	Wald ratio	1	0.0213097	0.0275335	0.438957	-0.032656	0.0752754	1.02154	0.967871	1.07818
PDK2	Z5jZQ3	outcome	exposure	Wald ratio	1	-0.0656893	0.150261	0.661989	-0.360201	0.228822	0.936422	0.697536	1.25712
PDLIM1	Z5jZQ3	outcome	exposure	Wald ratio	1	0.0529479	0.11479	0.644614	-0.172041	0.277937	1.05437	0.841944	1.3204
PDLIM4	Z5jZQ3	outcome	exposure	Wald ratio	1	0.0586226	0.0715393	0.412532	-0.0815945	0.19884	1.06038	0.921646	1.21999
PEAR1	Z5jZQ3	outcome	exposure	Wald ratio	1	0.145572	0.108359	0.179136	-0.0668121	0.357956	1.1567	0.935371	1.4304
PECR	Z5jZQ3	outcome	exposure	Wald ratio	1	-0.0534667	0.0909349	0.556554	-0.231699	0.124766	0.947937	0.793185	1.13288
PENK	Z5jZQ3	outcome	exposure	Wald ratio	1	-0.0619766	0.0502484	0.217425	-0.160464	0.0365103	0.939905	0.851749	1.03719
PF4	Z5jZQ3	outcome	exposure	Wald ratio	1	0.171638	0.158645	0.279298	-0.139307	0.482582	1.18725	0.869961	1.62025
PF4V1	Z5jZQ3	outcome	exposure	Wald ratio	1	0.0164878	0.0339306	0.627018	-0.0500162	0.0829919	1.01662	0.951214	1.08653
PFKM	Z5jZQ3	outcome	exposure	Wald ratio	1	0.125017	0.179887	0.48707	-0.227561	0.477596	1.13317	0.796474	1.61219
PGAM2	Z5jZQ3	outcome	exposure	Wald ratio	1	0.147246	0.224337	0.511593	-0.292455	0.586947	1.15864	0.746429	1.79849
PGD	Z5jZQ3	outcome	exposure	Wald ratio	1	0.0259312	0.0695826	0.709396	-0.110451	0.162313	1.02627	0.89543	1.17623
PGF	Z5jZQ3	outcome	exposure	Wald ratio	1	0.363945	0.244876	0.137216	-0.116013	0.843902	1.43899	0.890464	2.32542
PGLS	Z5jZQ3	outcome	exposure	Wald ratio	1	-0.0444703	0.0820857	0.587988	-0.205358	0.116418	0.956504	0.814355	1.12347
PGLYRP2	Z5jZQ3	outcome	exposure	Wald ratio	1	-0.0259506	0.0655866	0.692349	-0.1545	0.102599	0.974383	0.856843	1.10805
PGLYRP3	Z5jZQ3	outcome	exposure	Wald ratio	1	-0.0582701	0.233516	0.802948	-0.515961	0.399421	0.943395	0.596926	1.49096
PGM1	Z5jZQ3	outcome	exposure	Wald ratio	1	0.0774033	0.107083	0.469781	-0.132479	0.287286	1.08048	0.875921	1.33281
PGP	Z5jZQ3	outcome	exposure	Wald ratio	1	0.0104246	0.0573364	0.855728	-0.101955	0.122804	1.01048	0.90307	1.13066
PHPT1	Z5jZQ3	outcome	exposure	Wald ratio	1	-0.0884616	0.054093	0.101973	-0.194484	0.0175607	0.915338	0.823259	1.01772
PI3	Z5jZQ3	outcome	exposure	Wald ratio	1	0.0104487	0.0850722	0.902249	-0.156293	0.17719	1.0105	0.855309	1.19386
PIANP	Z5jZQ3	outcome	exposure	Wald ratio	1	0.0330592	0.0825992	0.688982	-0.128835	0.194954	1.03361	0.879119	1.21525
PIGR	Z5jZQ3	outcome	exposure	Wald ratio	1	-0.109905	0.132946	0.408414	-0.370478	0.150669	0.89592	0.690404	1.16261
PIK3CA	Z5jZQ3	outcome	exposure	Wald ratio	1	-0.0314431	0.13297	0.81307	-0.292063	0.229177	0.969046	0.746721	1.25757
PILRA	Z5jZQ3	outcome	exposure	Wald ratio	1	-0.00150044	0.0221031	0.945878	-0.0448225	0.0418216	0.998501	0.956167	1.04271
PIP	Z5jZQ3	outcome	exposure	Wald ratio	1	-0.02273	0.0621079	0.714383	-0.144462	0.0990016	0.977526	0.865488	1.10407
PIP4K2A	Z5jZQ3	outcome	exposure	Wald ratio	1	0.165095	0.0651695	0.0112989	0.0373627	0.292827	1.17951	1.03807	1.34021
PKDCC	Z5jZQ3	outcome	exposure	Wald ratio	1	-0.0681235	0.0806137	0.398077	-0.226126	0.0898793	0.934145	0.797617	1.09404
PKP2	Z5jZQ3	outcome	exposure	Wald ratio	1	-0.255907	0.18025	0.155686	-0.609197	0.0973835	0.774214	0.543787	1.10228
PLA2G2A	Z5jZQ3	outcome	exposure	Wald ratio	1	-0.0433781	0.0296865	0.143959	-0.101564	0.0148074	0.957549	0.903424	1.01492
PLA2R1	Z5jZQ3	outcome	exposure	Wald ratio	1	-0.0103055	0.0297623	0.729147	-0.0686397	0.0480287	0.989747	0.933663	1.0492
PLAAT2	Z5jZQ3	outcome	exposure	Wald ratio	1	0.928023	0.557441	0.0959541	-0.164561	2.02061	2.5295	0.848266	7.5429
PLAUR	Z5jZQ3	outcome	exposure	Wald ratio	1	-0.0954762	0.103017	0.354029	-0.297389	0.106437	0.90894	0.742755	1.11231
PLCG1	Z5jZQ3	outcome	exposure	Wald ratio	1	-0.0841427	0.176433	0.633426	-0.429951	0.261666	0.9193	0.650541	1.29909
PLCG2	Z5jZQ3	outcome	exposure	Wald ratio	1	0.0469054	0.107107	0.661437	-0.163025	0.256835	1.04802	0.84957	1.29283
PLD3	Z5jZQ3	outcome	exposure	Wald ratio	1	-0.232289	0.169831	0.171387	-0.565158	0.100581	0.792717	0.56827	1.10581
PLEK	Z5jZQ3	outcome	exposure	Wald ratio	1	0.00109493	0.0608395	0.985641	-0.11815	0.12034	1.0011	0.888562	1.12788
PLEKHA1	Z5jZQ3	outcome	exposure	Wald ratio	1	-0.00216381	0.0525517	0.967157	-0.105165	0.100838	0.997839	0.900176	1.1061
PLEKHA7	Z5jZQ3	outcome	exposure	Wald ratio	1	0.053937	0.0463691	0.244745	-0.0369466	0.14482	1.05542	0.963728	1.15583
PLOD2	Z5jZQ3	outcome	exposure	Wald ratio	1	-0.173592	0.109195	0.111893	-0.387614	0.0404303	0.84064	0.678674	1.04126
PLTP	Z5jZQ3	outcome	exposure	Wald ratio	1	0.0209444	0.047674	0.660426	-0.0724966	0.114385	1.02117	0.930069	1.12118
PLXDC2	Z5jZQ3	outcome	exposure	Wald ratio	1	-0.0999139	0.2059	0.627496	-0.503478	0.30365	0.904915	0.604425	1.35479
PLXNA1	Z5jZQ3	outcome	exposure	Wald ratio	1	0.0440116	0.0674641	0.514162	-0.0882181	0.176241	1.04499	0.915561	1.19273
PLXNA4	Z5jZQ3	outcome	exposure	Wald ratio	1	-0.0795936	0.149072	0.593392	-0.371775	0.212588	0.923492	0.689509	1.23687
PLXNB2	Z5jZQ3	outcome	exposure	Wald ratio	1	0.0498898	0.042856	0.244372	-0.0341079	0.133888	1.05116	0.966467	1.14326
PLXND1	Z5jZQ3	outcome	exposure	Wald ratio	1	0.102555	0.0745765	0.169082	-0.0436154	0.248725	1.108	0.957322	1.28239
PMEL	Z5jZQ3	outcome	exposure	Wald ratio	1	-0.137351	0.112955	0.223992	-0.358743	0.0840406	0.871664	0.698554	1.08767
PMM2	Z5jZQ3	outcome	exposure	Wald ratio	1	-0.034119	0.0927433	0.712958	-0.215896	0.147658	0.966457	0.805819	1.15912
PNKP	Z5jZQ3	outcome	exposure	Wald ratio	1	0.103436	0.204103	0.612306	-0.296606	0.503478	1.10898	0.743337	1.65447
PNLIPRP1	Z5jZQ3	outcome	exposure	Wald ratio	1	-0.0184857	0.126251	0.88359	-0.265938	0.228967	0.981684	0.766487	1.2573
PNLIPRP2	Z5jZQ3	outcome	exposure	Wald ratio	1	-0.00807335	0.0274164	0.768398	-0.0618095	0.0456628	0.991959	0.940062	1.04672
PNP	Z5jZQ3	outcome	exposure	Wald ratio	1	0.0378549	0.0550181	0.491425	-0.0699806	0.14569	1.03858	0.932412	1.15684
POFUT1	Z5jZQ3	outcome	exposure	Wald ratio	1	0.0293459	0.0607328	0.628956	-0.0896904	0.148382	1.02978	0.914214	1.15996
POGLUT1	Z5jZQ3	outcome	exposure	Wald ratio	1	-0.043578	0.0452163	0.335162	-0.132202	0.0450459	0.957358	0.876164	1.04608
POLI	Z5jZQ3	outcome	exposure	Wald ratio	1	-0.0774881	0.129315	0.549027	-0.330946	0.17597	0.925438	0.718244	1.1924
POLM	Z5jZQ3	outcome	exposure	Wald ratio	1	-0.0611395	0.0827556	0.46003	-0.22334	0.101061	0.940692	0.799842	1.10634
POMGNT2	Z5jZQ3	outcome	exposure	Wald ratio	1	0.0594366	0.0634205	0.348664	-0.0648675	0.183741	1.06124	0.937192	1.2017
POR	Z5jZQ3	outcome	exposure	Wald ratio	1	-0.0211675	0.0431305	0.623584	-0.105703	0.0633682	0.979055	0.899692	1.06542
POSTN	Z5jZQ3	outcome	exposure	Wald ratio	1	-0.115646	0.112246	0.302873	-0.335649	0.104356	0.89079	0.714874	1.11
PPA1	Z5jZQ3	outcome	exposure	Wald ratio	1	-0.0772153	0.0669978	0.249113	-0.208531	0.0541003	0.925691	0.811776	1.05559
PPA2	Z5jZQ3	outcome	exposure	Wald ratio	1	0.419089	0.309116	0.175173	-0.186778	1.02496	1.52058	0.829628	2.78697
PPCS	Z5jZQ3	outcome	exposure	Wald ratio	1	0.0806303	0.0653435	0.217223	-0.047443	0.208703	1.08397	0.953665	1.23208
PPFIA1	Z5jZQ3	outcome	exposure	Wald ratio	1	-0.113588	0.21338	0.594501	-0.531813	0.304637	0.892626	0.587539	1.35613
PPIC	Z5jZQ3	outcome	exposure	Wald ratio	1	0.0321727	0.0374548	0.390354	-0.0412386	0.105584	1.0327	0.9596	1.11136
PPID	Z5jZQ3	outcome	exposure	Wald ratio	1	-0.0470985	0.0356432	0.186372	-0.116959	0.0227622	0.953993	0.889622	1.02302
PPIE	Z5jZQ3	outcome	exposure	Wald ratio	1	-0.0327348	0.0469038	0.485232	-0.124666	0.0591968	0.967795	0.882791	1.06098
PPIL1	Z5jZQ3	outcome	exposure	Wald ratio	1	-0.1431	0.0560341	0.0106552	-0.252927	-0.0332734	0.866667	0.776525	0.967274
PPM1A	Z5jZQ3	outcome	exposure	Wald ratio	1	0.538423	0.387509	0.164697	-0.221095	1.29794	1.7133	0.80164	3.66175
PPME1	Z5jZQ3	outcome	exposure	Wald ratio	1	0.0932193	0.246074	0.704817	-0.389086	0.575524	1.0977	0.677676	1.77806
PPP1R14A	Z5jZQ3	outcome	exposure	Wald ratio	1	0.0518466	0.0691485	0.453383	-0.0836845	0.187378	1.05321	0.919721	1.20608
PPP1R1A	Z5jZQ3	outcome	exposure	Wald ratio	1	0.250547	0.198228	0.206253	-0.137979	0.639074	1.28473	0.871117	1.89473
PPP3CA	Z5jZQ3	outcome	exposure	Wald ratio	1	-0.0474072	0.0778547	0.542578	-0.200002	0.105188	0.953699	0.818729	1.11092
PPT1	Z5jZQ3	outcome	exposure	Wald ratio	1	-0.0274991	0.0367689	0.454527	-0.0995661	0.0445679	0.972876	0.90523	1.04558
PRCP	Z5jZQ3	outcome	exposure	Wald ratio	1	-0.0189614	0.107669	0.860209	-0.229993	0.192071	0.981217	0.794539	1.21176
PRDX1	Z5jZQ3	outcome	exposure	Wald ratio	1	-0.134262	0.0845697	0.112379	-0.300019	0.0314944	0.874361	0.740804	1.032
PRDX3	Z5jZQ3	outcome	exposure	Wald ratio	1	-0.634305	0.284401	0.0257262	-1.19173	-0.0768792	0.530304	0.303695	0.926002
PRDX6	Z5jZQ3	outcome	exposure	Wald ratio	1	0.180633	0.0749839	0.0159984	0.0336642	0.327601	1.19798	1.03424	1.38764
PREP	Z5jZQ3	outcome	exposure	Wald ratio	1	0.080599	0.0472337	0.0879355	-0.0119789	0.173177	1.08394	0.988093	1.18908
PRG3	Z5jZQ3	outcome	exposure	Wald ratio	1	-0.459211	0.328917	0.162676	-1.10389	0.185467	0.631782	0.331579	1.20378
PRKCA	Z5jZQ3	outcome	exposure	Wald ratio	1	0.0603969	0.0912894	0.508229	-0.11853	0.239324	1.06226	0.888225	1.27039
PRKCB	Z5jZQ3	outcome	exposure	Wald ratio	1	0.238297	0.123751	0.0541518	-0.00425454	0.480849	1.26909	0.995755	1.61745
PRKCSH	Z5jZQ3	outcome	exposure	Wald ratio	1	0.0715045	0.104126	0.492262	-0.132581	0.275591	1.07412	0.875832	1.31731
PROC	Z5jZQ3	outcome	exposure	Wald ratio	1	-0.0231069	0.121147	0.848733	-0.260555	0.214341	0.977158	0.770624	1.23904
PROK2	Z5jZQ3	outcome	exposure	Wald ratio	1	0.0207797	0.0299405	0.487661	-0.0379036	0.0794631	1.021	0.962806	1.08271
PROS1	Z5jZQ3	outcome	exposure	Wald ratio	1	-0.475676	0.256366	0.0635311	-0.978153	0.0268014	0.621465	0.376005	1.02716
PRPSAP1	Z5jZQ3	outcome	exposure	Wald ratio	1	0.0691138	0.232809	0.766566	-0.387192	0.525419	1.07156	0.678961	1.69117
PRPSAP2	Z5jZQ3	outcome	exposure	Wald ratio	1	0.265641	0.199571	0.18317	-0.125519	0.656801	1.30427	0.882039	1.92861
PRSS2	Z5jZQ3	outcome	exposure	Wald ratio	1	-0.0834064	0.0691254	0.227588	-0.218892	0.0520793	0.919977	0.803408	1.05346
PRSS22	Z5jZQ3	outcome	exposure	Wald ratio	1	0.00419234	0.0967078	0.965422	-0.185355	0.19374	1.0042	0.830809	1.21378
PRSS27	Z5jZQ3	outcome	exposure	Wald ratio	1	-0.129569	0.125359	0.30133	-0.375274	0.116135	0.878474	0.687101	1.12315
PRSS3	Z5jZQ3	outcome	exposure	Wald ratio	1	-0.039761	0.0485498	0.412803	-0.134919	0.0553967	0.961019	0.873787	1.05696
PRSS57	Z5jZQ3	outcome	exposure	Wald ratio	1	-0.0180726	0.0493337	0.714116	-0.114767	0.0786215	0.98209	0.891574	1.08179
PRSS8	Z5jZQ3	outcome	exposure	Wald ratio	1	0.110182	0.228915	0.630287	-0.338492	0.558856	1.11648	0.712844	1.74867
PRTN3	Z5jZQ3	outcome	exposure	Wald ratio	1	0.0128464	0.0541934	0.81262	-0.0933726	0.119065	1.01293	0.910854	1.12644
PRXL2A	Z5jZQ3	outcome	exposure	Wald ratio	1	-0.049745	0.143466	0.728789	-0.330939	0.231449	0.951472	0.718249	1.26042
PSAP	Z5jZQ3	outcome	exposure	Wald ratio	1	0.11951	0.047127	0.0112157	0.0271407	0.211878	1.12694	1.02751	1.236
PSAPL1	Z5jZQ3	outcome	exposure	Wald ratio	1	-0.0208777	0.0641646	0.744896	-0.14664	0.104885	0.979339	0.863605	1.11058
PSAT1	Z5jZQ3	outcome	exposure	Wald ratio	1	0.0277985	0.0872565	0.750042	-0.143224	0.198821	1.02819	0.86656	1.21996
PSG1	Z5jZQ3	outcome	exposure	Wald ratio	1	-0.208033	0.248429	0.402371	-0.694953	0.278887	0.81218	0.499098	1.32166
PSG3	Z5jZQ3	outcome	exposure	Wald ratio	1	-0.0152188	0.0369636	0.680542	-0.0876675	0.0572299	0.984896	0.916065	1.0589
PSG5	Z5jZQ3	outcome	exposure	Wald ratio	1	-0.0105415	0.0457366	0.817717	-0.100185	0.0791022	0.989514	0.90467	1.08231
PSG9	Z5jZQ3	outcome	exposure	Wald ratio	1	-0.0897494	0.0886604	0.311403	-0.263524	0.0840251	0.91416	0.768339	1.08766
PSMB1	Z5jZQ3	outcome	exposure	Wald ratio	1	-0.0189799	0.0506636	0.707939	-0.118281	0.0803207	0.981199	0.888447	1.08363
PSMB4	Z5jZQ3	outcome	exposure	Wald ratio	1	-0.0706048	0.051549	0.170792	-0.171641	0.0304313	0.93183	0.842282	1.0309
PSMD9	Z5jZQ3	outcome	exposure	Wald ratio	1	-0.203916	0.131032	0.119654	-0.460739	0.0529069	0.815531	0.630817	1.05433
PSME1	Z5jZQ3	outcome	exposure	Wald ratio	1	-0.0539883	0.500355	0.914075	-1.03468	0.926707	0.947443	0.355339	2.52618
PSME2	Z5jZQ3	outcome	exposure	Wald ratio	1	-0.0223144	0.0933269	0.811028	-0.205235	0.160606	0.977933	0.814456	1.17422
PTEN	Z5jZQ3	outcome	exposure	Wald ratio	1	-0.935359	0.831966	0.260896	-2.56601	0.695294	0.392445	0.0768414	2.0043
PTGDS	Z5jZQ3	outcome	exposure	Wald ratio	1	0.172708	0.10413	0.097201	-0.0313872	0.376802	1.18852	0.9691	1.45762
PTGES2	Z5jZQ3	outcome	exposure	Wald ratio	1	-0.0645469	0.194178	0.739578	-0.445135	0.316041	0.937492	0.640738	1.37169
PTGFRN	Z5jZQ3	outcome	exposure	Wald ratio	1	0.0114343	0.0304124	0.706936	-0.048174	0.0710425	1.0115	0.952968	1.07363
PTGR1	Z5jZQ3	outcome	exposure	Wald ratio	1	0.0136544	0.0457059	0.765135	-0.0759291	0.103238	1.01375	0.926882	1.10876
PTHLH	Z5jZQ3	outcome	exposure	Wald ratio	1	-0.206463	0.168686	0.220972	-0.537089	0.124162	0.813456	0.584447	1.1322
PTK7	Z5jZQ3	outcome	exposure	Wald ratio	1	0.105734	0.140249	0.450908	-0.169153	0.380621	1.11153	0.844379	1.46319
PTPN9	Z5jZQ3	outcome	exposure	Wald ratio	1	-0.09407	0.188351	0.61747	-0.463238	0.275098	0.910219	0.629243	1.31666
PTPRJ	Z5jZQ3	outcome	exposure	Wald ratio	1	-0.205307	0.194443	0.291026	-0.586415	0.175801	0.814397	0.556318	1.1922
PTPRS	Z5jZQ3	outcome	exposure	Wald ratio	1	-0.126273	0.239185	0.597549	-0.595075	0.34253	0.881375	0.551521	1.40851
PTPRU	Z5jZQ3	outcome	exposure	Wald ratio	1	0.102115	0.113099	0.366587	-0.119558	0.323789	1.10751	0.887312	1.38236
PTX3	Z5jZQ3	outcome	exposure	Wald ratio	1	-0.471096	0.303575	0.120704	-1.0661	0.123911	0.624318	0.344348	1.13192
PXDN	Z5jZQ3	outcome	exposure	Wald ratio	1	-0.0641455	0.117345	0.584627	-0.294142	0.165851	0.937869	0.74517	1.1804
PYGL	Z5jZQ3	outcome	exposure	Wald ratio	1	0.0914712	0.0913503	0.31667	-0.0875754	0.270518	1.09579	0.91615	1.31064
PYY	Z5jZQ3	outcome	exposure	Wald ratio	1	0.117515	0.183876	0.522758	-0.242883	0.477913	1.1247	0.784364	1.61271
PZP	Z5jZQ3	outcome	exposure	Wald ratio	1	0.0477797	0.0539129	0.375489	-0.0578897	0.153449	1.04894	0.943754	1.16585
QDPR	Z5jZQ3	outcome	exposure	Wald ratio	1	-0.0528955	0.04435	0.232993	-0.139822	0.0340305	0.948479	0.869513	1.03462
QPCT	Z5jZQ3	outcome	exposure	Wald ratio	1	-0.131674	0.0993424	0.185019	-0.326385	0.063037	0.876627	0.721527	1.06507
QPCTL	Z5jZQ3	outcome	exposure	Wald ratio	1	0.00768427	0.0633371	0.903435	-0.116456	0.131825	1.00771	0.890069	1.14091
QSOX1	Z5jZQ3	outcome	exposure	Wald ratio	1	0.0320526	0.0721561	0.656889	-0.109373	0.173479	1.03257	0.896396	1.18944
QSOX2	Z5jZQ3	outcome	exposure	Wald ratio	1	-0.0822723	0.0592684	0.165097	-0.198438	0.0338938	0.921021	0.82001	1.03447
RAB1A	Z5jZQ3	outcome	exposure	Wald ratio	1	-0.00254266	0.122292	0.983412	-0.242236	0.23715	0.997461	0.784871	1.26763
RAB21	Z5jZQ3	outcome	exposure	Wald ratio	1	0.118098	0.175911	0.501999	-0.226688	0.462883	1.12535	0.797169	1.58865
RAB22A	Z5jZQ3	outcome	exposure	Wald ratio	1	-0.0339294	0.23306	0.884251	-0.490726	0.422867	0.96664	0.612182	1.52633
RAB31	Z5jZQ3	outcome	exposure	Wald ratio	1	-0.0861777	0.081777	0.291968	-0.246461	0.0741052	0.917431	0.781562	1.07692
RAB5A	Z5jZQ3	outcome	exposure	Wald ratio	1	-0.852917	0.232841	0.000249195	-1.30929	-0.396548	0.42617	0.270013	0.672638
RAB6B	Z5jZQ3	outcome	exposure	Wald ratio	1	-0.0579936	0.0483748	0.230591	-0.152808	0.036821	0.943656	0.858294	1.03751
RAC1	Z5jZQ3	outcome	exposure	Wald ratio	1	-0.00753851	0.182815	0.967108	-0.365857	0.35078	0.99249	0.693602	1.42017
RAD1	Z5jZQ3	outcome	exposure	Wald ratio	1	-0.465501	0.365938	0.203346	-1.18274	0.251737	0.62782	0.306438	1.28626
RAD23B	Z5jZQ3	outcome	exposure	Wald ratio	1	-0.0654597	0.199638	0.742994	-0.456751	0.325831	0.936637	0.633338	1.38518
RAP1GDS1	Z5jZQ3	outcome	exposure	Wald ratio	1	-0.0877677	0.217934	0.687149	-0.514918	0.339382	0.915974	0.59755	1.40408
RARRES1	Z5jZQ3	outcome	exposure	Wald ratio	1	0.0200842	0.0335242	0.549109	-0.0456232	0.0857916	1.02029	0.955402	1.08958
RARRES2	Z5jZQ3	outcome	exposure	Wald ratio	1	0.0611303	0.0604675	0.312035	-0.0573861	0.179647	1.06304	0.944229	1.19679
RBM17	Z5jZQ3	outcome	exposure	Wald ratio	1	0.121263	0.0742853	0.102598	-0.0243367	0.266862	1.12892	0.975957	1.30586
RBP1	Z5jZQ3	outcome	exposure	Wald ratio	1	-0.20812	0.16983	0.220402	-0.540988	0.124747	0.812109	0.582173	1.13286
RBP4	Z5jZQ3	outcome	exposure	Wald ratio	1	0.277355	0.158318	0.0797937	-0.0329484	0.587659	1.31963	0.967588	1.79977
RBP5	Z5jZQ3	outcome	exposure	Wald ratio	1	0.00435356	0.0812188	0.957252	-0.154835	0.163542	1.00436	0.856556	1.17768
RBP7	Z5jZQ3	outcome	exposure	Wald ratio	1	-0.0365676	0.0689843	0.596053	-0.171777	0.0986417	0.964093	0.842167	1.10367
RCN1	Z5jZQ3	outcome	exposure	Wald ratio	1	0.0528973	0.204986	0.796366	-0.348875	0.45467	1.05432	0.705481	1.57565
RDX	Z5jZQ3	outcome	exposure	Wald ratio	1	0.0867919	0.293752	0.767642	-0.488961	0.662545	1.09067	0.613263	1.93972
REG1A	Z5jZQ3	outcome	exposure	Wald ratio	1	-0.0484051	0.0929802	0.602648	-0.230646	0.133836	0.952748	0.79402	1.14321
REG1B	Z5jZQ3	outcome	exposure	Wald ratio	1	-0.0438976	0.0843218	0.602648	-0.209168	0.121373	0.957052	0.811259	1.12905
REG3A	Z5jZQ3	outcome	exposure	Wald ratio	1	0.158301	0.162835	0.330974	-0.160856	0.477458	1.17152	0.851414	1.61197
REG3G	Z5jZQ3	outcome	exposure	Wald ratio	1	-0.0494945	0.0508735	0.330606	-0.149206	0.0502175	0.95171	0.861391	1.0515
REG4	Z5jZQ3	outcome	exposure	Wald ratio	1	0.137848	0.114003	0.226599	-0.0855974	0.361294	1.1478	0.917964	1.43519
RELT	Z5jZQ3	outcome	exposure	Wald ratio	1	-0.0402138	0.0710958	0.571646	-0.179562	0.0991339	0.960584	0.835637	1.10421
REN	Z5jZQ3	outcome	exposure	Wald ratio	1	-0.182645	0.0973164	0.0605436	-0.373385	0.00809539	0.833064	0.6884	1.00813
RET	Z5jZQ3	outcome	exposure	Wald ratio	1	0.0380283	0.0553407	0.491978	-0.0704396	0.146496	1.03876	0.931984	1.15777
REXO2	Z5jZQ3	outcome	exposure	Wald ratio	1	-0.0811252	0.153183	0.596392	-0.381364	0.219114	0.922078	0.682929	1.24497
RFESD	Z5jZQ3	outcome	exposure	Wald ratio	1	-0.0587616	0.14332	0.681805	-0.33967	0.222147	0.942932	0.712005	1.24875
RFK	Z5jZQ3	outcome	exposure	Wald ratio	1	0.415558	0.155557	0.00755324	0.110666	0.72045	1.51522	1.11702	2.05536
RGMA	Z5jZQ3	outcome	exposure	Wald ratio	1	0.0570367	0.113369	0.61489	-0.165167	0.27924	1.05869	0.847752	1.32213
RGMB	Z5jZQ3	outcome	exposure	Wald ratio	1	0.0169648	0.0793369	0.830678	-0.138536	0.172465	1.01711	0.870632	1.18823
RGS18	Z5jZQ3	outcome	exposure	Wald ratio	1	-0.18165	0.216811	0.402128	-0.606601	0.2433	0.833893	0.545201	1.27545
RHOC	Z5jZQ3	outcome	exposure	Wald ratio	1	-0.0649378	0.124955	0.603281	-0.30985	0.179974	0.937126	0.733557	1.19719
RIDA	Z5jZQ3	outcome	exposure	Wald ratio	1	0.0267825	0.0700038	0.702026	-0.110425	0.16399	1.02714	0.895454	1.1782
RIPK2	Z5jZQ3	outcome	exposure	Wald ratio	1	0.173584	0.229657	0.449745	-0.276543	0.623711	1.18956	0.758401	1.86584
RMDN1	Z5jZQ3	outcome	exposure	Wald ratio	1	-0.00724044	0.0284012	0.798774	-0.0629068	0.0484259	0.992786	0.939031	1.04962
RNASE1	Z5jZQ3	outcome	exposure	Wald ratio	1	0.0389678	0.0717676	0.587149	-0.101697	0.179632	1.03974	0.903304	1.19678
RNASE2	Z5jZQ3	outcome	exposure	Wald ratio	1	-0.115992	0.0833773	0.164174	-0.279411	0.0474275	0.890482	0.756229	1.04857
RNASE3	Z5jZQ3	outcome	exposure	Wald ratio	1	0.105055	0.0829717	0.205458	-0.0575695	0.267679	1.11077	0.944056	1.30693
RNASE4	Z5jZQ3	outcome	exposure	Wald ratio	1	-0.0264374	0.0558849	0.636164	-0.135972	0.0830969	0.973909	0.872867	1.08665
RNASET2	Z5jZQ3	outcome	exposure	Wald ratio	1	-0.0235145	0.0678234	0.728815	-0.156448	0.109419	0.97676	0.855176	1.11563
RNPEP	Z5jZQ3	outcome	exposure	Wald ratio	1	0.0400557	0.0560481	0.474815	-0.0697986	0.14991	1.04087	0.932582	1.16173
ROBO1	Z5jZQ3	outcome	exposure	Wald ratio	1	0.031455	0.0912513	0.730314	-0.147397	0.210308	1.03195	0.862951	1.23406
ROBO2	Z5jZQ3	outcome	exposure	Wald ratio	1	0.224266	0.254626	0.378445	-0.274801	0.723333	1.2514	0.759723	2.06129
ROR1	Z5jZQ3	outcome	exposure	Wald ratio	1	0.0607108	0.0447422	0.174813	-0.026984	0.148406	1.06259	0.973377	1.15998
ROR2	Z5jZQ3	outcome	exposure	Wald ratio	1	0.0658471	0.0848143	0.437532	-0.100389	0.232083	1.06806	0.904486	1.26122
RPE	Z5jZQ3	outcome	exposure	Wald ratio	1	0.272422	0.181704	0.133805	-0.0837175	0.628561	1.31314	0.919691	1.87491
RPIA	Z5jZQ3	outcome	exposure	Wald ratio	1	0.0342924	0.112893	0.761311	-0.186979	0.255564	1.03489	0.829461	1.29119
RPN1	Z5jZQ3	outcome	exposure	Wald ratio	1	-0.00422136	0.0656546	0.948734	-0.132904	0.124462	0.995788	0.875549	1.13254
RPS6KA1	Z5jZQ3	outcome	exposure	Wald ratio	1	0.105159	0.145715	0.470492	-0.180442	0.390761	1.11089	0.834901	1.4781
RRAS2	Z5jZQ3	outcome	exposure	Wald ratio	1	-0.0897395	0.235131	0.702715	-0.550596	0.371117	0.914169	0.576606	1.44935
RRM1	Z5jZQ3	outcome	exposure	Wald ratio	1	0.0821505	0.25623	0.748504	-0.420061	0.584362	1.08562	0.657007	1.79385
RRM2B	Z5jZQ3	outcome	exposure	Wald ratio	1	0.187758	0.123499	0.128431	-0.0543002	0.429816	1.20654	0.947148	1.53697
RSPO1	Z5jZQ3	outcome	exposure	Wald ratio	1	0.0171865	0.108086	0.873663	-0.194663	0.229036	1.01734	0.823112	1.25739
RSPO3	Z5jZQ3	outcome	exposure	Wald ratio	1	-0.0226738	0.0541401	0.675363	-0.128788	0.0834408	0.977581	0.87916	1.08702
RSPO4	Z5jZQ3	outcome	exposure	Wald ratio	1	-0.0320212	0.159961	0.841339	-0.345545	0.281502	0.968486	0.707835	1.32512
RTN4IP1	Z5jZQ3	outcome	exposure	Wald ratio	1	0.294803	0.166001	0.0757477	-0.0305591	0.620166	1.34286	0.969903	1.85924
RTN4R	Z5jZQ3	outcome	exposure	Wald ratio	1	0.0207076	0.0787325	0.792542	-0.133608	0.175023	1.02092	0.874933	1.19127
RTP4	Z5jZQ3	outcome	exposure	Wald ratio	1	-0.0529062	0.0534843	0.32257	-0.157736	0.0519231	0.948469	0.854076	1.05329
S100A12	Z5jZQ3	outcome	exposure	Wald ratio	1	0.0431001	0.111246	0.698438	-0.174942	0.261143	1.04404	0.839505	1.29841
S100A14	Z5jZQ3	outcome	exposure	Wald ratio	1	0.22389	0.15835	0.157393	-0.0864759	0.534256	1.25093	0.917158	1.70618
S100A16	Z5jZQ3	outcome	exposure	Wald ratio	1	-0.140049	0.084513	0.097494	-0.305694	0.0255968	0.869316	0.736612	1.02593
S100A4	Z5jZQ3	outcome	exposure	Wald ratio	1	0.0671932	0.133852	0.61567	-0.195157	0.329543	1.0695	0.822705	1.39033
S100A6	Z5jZQ3	outcome	exposure	Wald ratio	1	0.0117299	0.144168	0.935154	-0.27084	0.294299	1.0118	0.762739	1.34219
S100A7	Z5jZQ3	outcome	exposure	Wald ratio	1	0.0274099	0.0388389	0.480353	-0.0487143	0.103534	1.02779	0.952453	1.10908
S100A9	Z5jZQ3	outcome	exposure	Wald ratio	1	0.133023	0.195471	0.496171	-0.2501	0.516146	1.14228	0.778723	1.67556
SAA1	Z5jZQ3	outcome	exposure	Wald ratio	1	-0.0770338	0.0572	0.178063	-0.189146	0.0350783	0.925859	0.827666	1.0357
SAA2	Z5jZQ3	outcome	exposure	Wald ratio	1	-0.100456	0.0745921	0.178063	-0.246657	0.045744	0.904425	0.781409	1.04681
SAA4	Z5jZQ3	outcome	exposure	Wald ratio	1	-0.0185016	0.0419773	0.659392	-0.100777	0.0637739	0.981668	0.904134	1.06585
SAR1A	Z5jZQ3	outcome	exposure	Wald ratio	1	0.0710153	0.0692192	0.304916	-0.0646544	0.206685	1.0736	0.937391	1.2296
SARS2	Z5jZQ3	outcome	exposure	Wald ratio	1	0.0374941	0.103051	0.715976	-0.164485	0.239473	1.03821	0.84833	1.27058
SAT2	Z5jZQ3	outcome	exposure	Wald ratio	1	-0.0705974	0.0584501	0.227115	-0.18516	0.0439647	0.931837	0.830972	1.04495
SBDS	Z5jZQ3	outcome	exposure	Wald ratio	1	-0.112306	0.113276	0.321474	-0.334328	0.109716	0.893771	0.715819	1.11596
SCARA5	Z5jZQ3	outcome	exposure	Wald ratio	1	-0.0385901	0.115494	0.73828	-0.264958	0.187778	0.962145	0.767238	1.20657
SCARF1	Z5jZQ3	outcome	exposure	Wald ratio	1	0.0766596	0.033909	0.0237751	0.010198	0.143121	1.07967	1.01025	1.15387
SCARF2	Z5jZQ3	outcome	exposure	Wald ratio	1	0.102789	0.0956784	0.282681	-0.0847408	0.290319	1.10826	0.91875	1.33685
SCG3	Z5jZQ3	outcome	exposure	Wald ratio	1	-0.0253366	0.0470091	0.589907	-0.117474	0.0668013	0.974982	0.889163	1.06908
SCO2	Z5jZQ3	outcome	exposure	Wald ratio	1	-0.0208675	0.123671	0.866005	-0.263262	0.221527	0.979349	0.76854	1.24798
SCUBE1	Z5jZQ3	outcome	exposure	Wald ratio	1	0.0514381	0.134538	0.702215	-0.212256	0.315132	1.05278	0.808758	1.37044
SCUBE3	Z5jZQ3	outcome	exposure	Wald ratio	1	0.182889	0.113213	0.106215	-0.0390086	0.404787	1.20068	0.961742	1.49898
SDCBP2	Z5jZQ3	outcome	exposure	Wald ratio	1	0.334046	0.303224	0.270614	-0.260272	0.928365	1.39661	0.770842	2.53037
SDF2	Z5jZQ3	outcome	exposure	Wald ratio	1	-0.0382957	0.0874932	0.661604	-0.209782	0.133191	0.962428	0.810761	1.14247
SDF2L1	Z5jZQ3	outcome	exposure	Wald ratio	1	-0.0918778	0.120058	0.444105	-0.327191	0.143436	0.912217	0.720946	1.15423
SDSL	Z5jZQ3	outcome	exposure	Wald ratio	1	-0.00943486	0.0509529	0.853097	-0.109303	0.0904328	0.99061	0.896459	1.09465
SELE	Z5jZQ3	outcome	exposure	Wald ratio	1	0.111127	0.188609	0.555731	-0.258547	0.480802	1.11754	0.772173	1.61737
SELENOM	Z5jZQ3	outcome	exposure	Wald ratio	1	-0.0915175	0.241323	0.704515	-0.564511	0.381476	0.912545	0.568638	1.46444
SELENOW	Z5jZQ3	outcome	exposure	Wald ratio	1	-0.0707191	0.086726	0.414826	-0.240702	0.0992639	0.931724	0.786076	1.10436
SELL	Z5jZQ3	outcome	exposure	Wald ratio	1	0.0538245	0.0526752	0.306867	-0.049419	0.157068	1.0553	0.951782	1.17008
SELP	Z5jZQ3	outcome	exposure	Wald ratio	1	0.0749444	0.0509902	0.141621	-0.0249964	0.174885	1.07782	0.975313	1.19111
SELPLG	Z5jZQ3	outcome	exposure	Wald ratio	1	0.0770659	0.0409006	0.059535	-0.00309939	0.157231	1.08011	0.996905	1.17027
SEMA3E	Z5jZQ3	outcome	exposure	Wald ratio	1	-0.0556556	0.0399015	0.163069	-0.133863	0.0225514	0.945865	0.87471	1.02281
SEMA3G	Z5jZQ3	outcome	exposure	Wald ratio	1	-0.00169155	0.116876	0.988453	-0.230768	0.227385	0.99831	0.793923	1.25531
SEMA4A	Z5jZQ3	outcome	exposure	Wald ratio	1	-0.128944	0.101754	0.20508	-0.328382	0.0704942	0.879023	0.720088	1.07304
SEMA4D	Z5jZQ3	outcome	exposure	Wald ratio	1	-0.000575469	0.0282339	0.983738	-0.0559138	0.0547629	0.999425	0.945621	1.05629
SEMA5A	Z5jZQ3	outcome	exposure	Wald ratio	1	0.00243174	0.0404865	0.952105	-0.0769217	0.0817852	1.00243	0.925962	1.08522
SEMA6A	Z5jZQ3	outcome	exposure	Wald ratio	1	0.116197	0.143912	0.419425	-0.16587	0.398264	1.12322	0.847157	1.48924
SEMA6B	Z5jZQ3	outcome	exposure	Wald ratio	1	-0.0854589	0.194989	0.661186	-0.467636	0.296719	0.918091	0.626481	1.34544
SEMA7A	Z5jZQ3	outcome	exposure	Wald ratio	1	0.261659	0.28455	0.357806	-0.296059	0.819376	1.29908	0.743744	2.26908
SEPSECS	Z5jZQ3	outcome	exposure	Wald ratio	1	0.0492415	0.168735	0.770418	-0.281479	0.379962	1.05047	0.754667	1.46223
SERPINA1	Z5jZQ3	outcome	exposure	Wald ratio	1	-0.0122567	0.0502709	0.807375	-0.110788	0.0862743	0.987818	0.895129	1.09011
SERPINA10	Z5jZQ3	outcome	exposure	Wald ratio	1	0.0337374	0.0364402	0.354536	-0.0376855	0.10516	1.03431	0.963016	1.11089
SERPINA12	Z5jZQ3	outcome	exposure	Wald ratio	1	-0.0314138	0.0528478	0.552231	-0.134995	0.0721679	0.969074	0.87372	1.07484
SERPINA3	Z5jZQ3	outcome	exposure	Wald ratio	1	0.0493688	0.0723953	0.495281	-0.092526	0.191264	1.05061	0.911626	1.21078
SERPINA4	Z5jZQ3	outcome	exposure	Wald ratio	1	-0.0574457	0.0383299	0.133947	-0.132572	0.0176809	0.944173	0.87584	1.01784
SERPINA5	Z5jZQ3	outcome	exposure	Wald ratio	1	0.0239486	0.0753919	0.750747	-0.12382	0.171717	1.02424	0.883539	1.18734
SERPINA9	Z5jZQ3	outcome	exposure	Wald ratio	1	0.220754	0.143656	0.124371	-0.0608117	0.502319	1.24702	0.941	1.65255
SERPINB1	Z5jZQ3	outcome	exposure	Wald ratio	1	-0.00719222	0.0890817	0.935651	-0.181792	0.167408	0.992834	0.833774	1.18224
SERPINB13	Z5jZQ3	outcome	exposure	Wald ratio	1	-0.232351	0.271585	0.392256	-0.764658	0.299957	0.792668	0.465493	1.3498
SERPINB5	Z5jZQ3	outcome	exposure	Wald ratio	1	0.158969	0.143739	0.268747	-0.12276	0.440697	1.1723	0.884476	1.55379
SERPINB8	Z5jZQ3	outcome	exposure	Wald ratio	1	0.0467401	0.0652582	0.473847	-0.081166	0.174646	1.04785	0.922041	1.19082
SERPINE1	Z5jZQ3	outcome	exposure	Wald ratio	1	-0.00874219	0.145114	0.951962	-0.293165	0.275681	0.991296	0.745899	1.31743
SERPINE2	Z5jZQ3	outcome	exposure	Wald ratio	1	0.0227816	0.036229	0.529465	-0.0482272	0.0937904	1.02304	0.952917	1.09833
SERPINF1	Z5jZQ3	outcome	exposure	Wald ratio	1	-0.004559	0.048289	0.924783	-0.0992055	0.0900875	0.995451	0.905557	1.09427
SERPINF2	Z5jZQ3	outcome	exposure	Wald ratio	1	-0.0119173	0.0978967	0.90311	-0.203795	0.17996	0.988153	0.81563	1.19717
SERPING1	Z5jZQ3	outcome	exposure	Wald ratio	1	-0.0485736	0.0320203	0.129276	-0.111333	0.0141862	0.952587	0.894641	1.01429
SERPINH1	Z5jZQ3	outcome	exposure	Wald ratio	1	-0.0428739	0.127195	0.736063	-0.292177	0.206429	0.958032	0.746637	1.22928
SEZ6L	Z5jZQ3	outcome	exposure	Wald ratio	1	-0.0366375	0.143983	0.799143	-0.318844	0.245569	0.964026	0.726989	1.27835
SF3B4	Z5jZQ3	outcome	exposure	Wald ratio	1	-0.0472752	0.295447	0.872871	-0.626352	0.531802	0.953825	0.534538	1.702
SFRP4	Z5jZQ3	outcome	exposure	Wald ratio	1	0.0273232	0.0987517	0.782021	-0.16623	0.220877	1.0277	0.846851	1.24717
SFTPB	Z5jZQ3	outcome	exposure	Wald ratio	1	0.0726421	0.0399306	0.0688796	-0.00562187	0.150906	1.07535	0.994394	1.16289
SFTPD	Z5jZQ3	outcome	exposure	Wald ratio	1	0.0842448	0.0493983	0.0881164	-0.0125759	0.181065	1.0879	0.987503	1.19849
SH3BGRL2	Z5jZQ3	outcome	exposure	Wald ratio	1	-0.0134387	0.0626888	0.830258	-0.136309	0.109431	0.986651	0.872573	1.11564
SH3BGRL3	Z5jZQ3	outcome	exposure	Wald ratio	1	0.018256	0.0405505	0.652563	-0.0612229	0.0977349	1.01842	0.940614	1.10267
SH3GLB2	Z5jZQ3	outcome	exposure	Wald ratio	1	0.0227514	0.0476567	0.633076	-0.0706557	0.116159	1.02301	0.931783	1.12317
SHANK3	Z5jZQ3	outcome	exposure	Wald ratio	1	0.114334	0.0747646	0.126201	-0.0322045	0.260873	1.12113	0.968309	1.29806
SHBG	Z5jZQ3	outcome	exposure	Wald ratio	1	0.030725	0.101013	0.761	-0.167261	0.228711	1.0312	0.845979	1.25698
SHC1	Z5jZQ3	outcome	exposure	Wald ratio	1	-0.19642	0.175883	0.264095	-0.541152	0.148311	0.821667	0.582078	1.15987
SHMT1	Z5jZQ3	outcome	exposure	Wald ratio	1	0.00557877	0.0320838	0.861959	-0.0573056	0.0684631	1.00559	0.944305	1.07086
SIAE	Z5jZQ3	outcome	exposure	Wald ratio	1	0.0791708	0.172506	0.646273	-0.258941	0.417283	1.08239	0.771869	1.51783
SIGLEC12	Z5jZQ3	outcome	exposure	Wald ratio	1	-0.0352584	0.0304727	0.247252	-0.0949848	0.0244681	0.965356	0.909387	1.02477
SIGLEC14	Z5jZQ3	outcome	exposure	Wald ratio	1	0.000485888	0.0305825	0.987324	-0.0594558	0.0604275	1.00049	0.942277	1.06229
SIGLEC15	Z5jZQ3	outcome	exposure	Wald ratio	1	0.304792	0.196912	0.121655	-0.0811547	0.69074	1.35634	0.922051	1.99519
SIGLEC5	Z5jZQ3	outcome	exposure	Wald ratio	1	0.000510203	0.0321441	0.987336	-0.0624922	0.0635126	1.00051	0.93942	1.06557
SIGLEC6	Z5jZQ3	outcome	exposure	Wald ratio	1	-0.00933047	0.0418923	0.823749	-0.0914395	0.0727785	0.990713	0.912617	1.07549
SIGLEC7	Z5jZQ3	outcome	exposure	Wald ratio	1	0.0540573	0.066825	0.418551	-0.0769197	0.185034	1.05555	0.925964	1.20326
SIGLEC9	Z5jZQ3	outcome	exposure	Wald ratio	1	-0.0355262	0.0222083	0.10967	-0.0790546	0.0080021	0.965097	0.92399	1.00803
SIRPA	Z5jZQ3	outcome	exposure	Wald ratio	1	-0.0473535	0.0220805	0.0319861	-0.0906313	-0.00407572	0.95375	0.913354	0.995933
SIRPB1	Z5jZQ3	outcome	exposure	Wald ratio	1	-0.038054	0.0343889	0.268477	-0.105456	0.0293483	0.962661	0.899914	1.02978
SIRPG	Z5jZQ3	outcome	exposure	Wald ratio	1	-0.06694	0.0592056	0.258208	-0.182983	0.049103	0.935251	0.832782	1.05033
SIRT3	Z5jZQ3	outcome	exposure	Wald ratio	1	0.152192	0.136564	0.265093	-0.115474	0.419857	1.16438	0.890944	1.52174
SLAMF1	Z5jZQ3	outcome	exposure	Wald ratio	1	0.422302	0.258793	0.102718	-0.0849317	0.929536	1.52547	0.918575	2.53333
SLAMF6	Z5jZQ3	outcome	exposure	Wald ratio	1	0.0256	0.0883543	0.772013	-0.147574	0.198774	1.02593	0.862798	1.21991
SLAMF7	Z5jZQ3	outcome	exposure	Wald ratio	1	0.061458	0.0345737	0.0754704	-0.00630642	0.129223	1.06339	0.993713	1.13794
SLIT2	Z5jZQ3	outcome	exposure	Wald ratio	1	0.335708	0.184716	0.0691515	-0.0263351	0.697752	1.39893	0.974009	2.00923
SLITRK1	Z5jZQ3	outcome	exposure	Wald ratio	1	-0.107551	0.254263	0.672302	-0.605908	0.390805	0.898031	0.545579	1.47817
SLITRK3	Z5jZQ3	outcome	exposure	Wald ratio	1	-0.00974978	0.0703098	0.889712	-0.147557	0.128057	0.990298	0.862813	1.13662
SLITRK5	Z5jZQ3	outcome	exposure	Wald ratio	1	0.038591	0.135549	0.775873	-0.227086	0.304268	1.03935	0.796852	1.35563
SLITRK6	Z5jZQ3	outcome	exposure	Wald ratio	1	-0.0756005	0.0882148	0.391442	-0.248502	0.0973005	0.927187	0.779969	1.10219
SMAD1	Z5jZQ3	outcome	exposure	Wald ratio	1	0.427779	0.272112	0.115934	-0.105561	0.961119	1.53385	0.89982	2.61462
SMAD2	Z5jZQ3	outcome	exposure	Wald ratio	1	-0.0236385	0.198977	0.905434	-0.413633	0.366356	0.976639	0.661244	1.44247
SMAP1	Z5jZQ3	outcome	exposure	Wald ratio	1	-0.0546857	0.0377384	0.147317	-0.128653	0.0192816	0.946783	0.879279	1.01947
SMOC1	Z5jZQ3	outcome	exposure	Wald ratio	1	0.0564767	0.0959747	0.556227	-0.131634	0.244587	1.0581	0.876662	1.27709
SMOC2	Z5jZQ3	outcome	exposure	Wald ratio	1	-0.0332411	0.0610805	0.586292	-0.152959	0.0864768	0.967305	0.858165	1.09033
SMPD1	Z5jZQ3	outcome	exposure	Wald ratio	1	-0.0333429	0.0540954	0.537649	-0.13937	0.0726841	0.967207	0.869906	1.07539
SMPDL3A	Z5jZQ3	outcome	exposure	Wald ratio	1	-0.13287	0.0720113	0.0650182	-0.274012	0.00827174	0.875579	0.760323	1.00831
SMTN	Z5jZQ3	outcome	exposure	Wald ratio	1	0.436511	0.240099	0.0690566	-0.0340822	0.907105	1.5473	0.966492	2.47714
SNAP29	Z5jZQ3	outcome	exposure	Wald ratio	1	0.0213107	0.18694	0.909239	-0.345091	0.387712	1.02154	0.708156	1.47361
SNCA	Z5jZQ3	outcome	exposure	Wald ratio	1	0.133323	0.143491	0.352819	-0.14792	0.414565	1.14262	0.8625	1.51371
SNPH	Z5jZQ3	outcome	exposure	Wald ratio	1	0.257877	0.150988	0.0876491	-0.0380593	0.553813	1.29418	0.962656	1.73987
SNTB1	Z5jZQ3	outcome	exposure	Wald ratio	1	0.125236	0.235776	0.595305	-0.336885	0.587356	1.13342	0.713991	1.79922
SNUPN	Z5jZQ3	outcome	exposure	Wald ratio	1	-0.0646483	0.0920501	0.482482	-0.245066	0.11577	0.937397	0.782653	1.12274
SNX1	Z5jZQ3	outcome	exposure	Wald ratio	1	-0.0486391	0.108072	0.652667	-0.260461	0.163183	0.952525	0.770696	1.17725
SOD3	Z5jZQ3	outcome	exposure	Wald ratio	1	-0.100864	0.051154	0.0486349	-0.201126	-0.000602513	0.904056	0.817809	0.999398
SORCS1	Z5jZQ3	outcome	exposure	Wald ratio	1	-1.06457	0.430607	0.0134263	-1.90856	-0.220581	0.344876	0.148294	0.802053
SORD	Z5jZQ3	outcome	exposure	Wald ratio	1	-0.000580786	0.0839566	0.994481	-0.165136	0.163974	0.999419	0.847779	1.17818
SPARC	Z5jZQ3	outcome	exposure	Wald ratio	1	-0.165819	0.18386	0.367125	-0.526185	0.194548	0.8472	0.590855	1.21476
SPARCL1	Z5jZQ3	outcome	exposure	Wald ratio	1	-0.0257911	0.0419374	0.53856	-0.107988	0.0564061	0.974539	0.897638	1.05803
SPATA20	Z5jZQ3	outcome	exposure	Wald ratio	1	0.000690461	0.0364374	0.984882	-0.0707268	0.0721077	1.00069	0.931716	1.07477
SPHK1	Z5jZQ3	outcome	exposure	Wald ratio	1	0.193998	0.186291	0.297704	-0.171132	0.559128	1.21409	0.84271	1.74915
SPHK2	Z5jZQ3	outcome	exposure	Wald ratio	1	0.0840291	0.181375	0.643158	-0.271467	0.439525	1.08766	0.762261	1.55197
SPINK1	Z5jZQ3	outcome	exposure	Wald ratio	1	-0.214857	0.128845	0.0954029	-0.467392	0.0376792	0.806657	0.626634	1.0384
SPINK2	Z5jZQ3	outcome	exposure	Wald ratio	1	0.213007	0.110782	0.0545109	-0.00412613	0.430141	1.23739	0.995882	1.53747
SPINK4	Z5jZQ3	outcome	exposure	Wald ratio	1	0.00136157	0.0477812	0.977267	-0.0922895	0.0950127	1.00136	0.911841	1.09967
SPINK5	Z5jZQ3	outcome	exposure	Wald ratio	1	-0.209035	0.176195	0.23547	-0.554376	0.136307	0.811367	0.57443	1.14603
SPINK6	Z5jZQ3	outcome	exposure	Wald ratio	1	0.0174453	0.0381535	0.647498	-0.0573355	0.0922261	1.0176	0.944277	1.09661
SPINK7	Z5jZQ3	outcome	exposure	Wald ratio	1	-0.0543327	0.101959	0.594113	-0.254173	0.145508	0.947117	0.775557	1.15663
SPINT1	Z5jZQ3	outcome	exposure	Wald ratio	1	-0.11392	0.177425	0.520823	-0.461673	0.233832	0.892329	0.630229	1.26343
SPINT3	Z5jZQ3	outcome	exposure	Wald ratio	1	-0.108853	0.0495454	0.0280173	-0.205962	-0.0117445	0.896862	0.813864	0.988324
SPOCK2	Z5jZQ3	outcome	exposure	Wald ratio	1	0.0756804	0.108645	0.486065	-0.137265	0.288625	1.07862	0.87174	1.33459
SPOCK3	Z5jZQ3	outcome	exposure	Wald ratio	1	-0.0100283	0.0404868	0.804371	-0.0893825	0.0693258	0.990022	0.914496	1.07179
SPON1	Z5jZQ3	outcome	exposure	Wald ratio	1	0.045743	0.0547585	0.403515	-0.0615836	0.15307	1.04681	0.940274	1.16541
SPON2	Z5jZQ3	outcome	exposure	Wald ratio	1	-0.0423725	0.0485712	0.383002	-0.137572	0.0528271	0.958513	0.871472	1.05425
SRA1	Z5jZQ3	outcome	exposure	Wald ratio	1	0.00197741	0.0604997	0.973926	-0.116602	0.120557	1.00198	0.889939	1.12812
SRGN	Z5jZQ3	outcome	exposure	Wald ratio	1	-0.10076	0.0789403	0.20181	-0.255483	0.0539627	0.90415	0.774542	1.05545
SRI	Z5jZQ3	outcome	exposure	Wald ratio	1	0.0283761	0.133787	0.83203	-0.233846	0.290598	1.02878	0.791484	1.33723
SRL	Z5jZQ3	outcome	exposure	Wald ratio	1	-0.190528	0.144315	0.186759	-0.473385	0.0923283	0.826522	0.62289	1.09672
ST13	Z5jZQ3	outcome	exposure	Wald ratio	1	-0.034737	0.0960622	0.717644	-0.223019	0.153545	0.965859	0.8001	1.16596
ST3GAL1	Z5jZQ3	outcome	exposure	Wald ratio	1	0.0607072	0.0768412	0.429508	-0.0899015	0.211316	1.06259	0.914021	1.2353
ST3GAL6	Z5jZQ3	outcome	exposure	Wald ratio	1	0.031132	0.0287904	0.279549	-0.0252971	0.0875611	1.03162	0.97502	1.09151
STAMBP	Z5jZQ3	outcome	exposure	Wald ratio	1	0.281791	0.224516	0.209441	-0.158261	0.721842	1.3255	0.853627	2.05822
STAMBPL1	Z5jZQ3	outcome	exposure	Wald ratio	1	-0.0423382	0.105082	0.687018	-0.2483	0.163623	0.958546	0.780126	1.17777
STARD5	Z5jZQ3	outcome	exposure	Wald ratio	1	0.0282187	0.088748	0.750512	-0.145727	0.202165	1.02862	0.864393	1.22405
STAT3	Z5jZQ3	outcome	exposure	Wald ratio	1	0.061846	0.0641635	0.335106	-0.0639145	0.187606	1.0638	0.938085	1.20636
STAT6	Z5jZQ3	outcome	exposure	Wald ratio	1	-0.430945	0.257139	0.0937533	-0.934937	0.0730473	0.649895	0.392611	1.07578
STC1	Z5jZQ3	outcome	exposure	Wald ratio	1	0.321174	0.248564	0.196317	-0.166012	0.808361	1.37875	0.847036	2.24423
STIM1	Z5jZQ3	outcome	exposure	Wald ratio	1	0.156741	0.211549	0.458743	-0.257896	0.571377	1.16969	0.772676	1.7707
STMN1	Z5jZQ3	outcome	exposure	Wald ratio	1	0.287281	0.274116	0.294626	-0.249987	0.824548	1.3328	0.778811	2.28085
STX7	Z5jZQ3	outcome	exposure	Wald ratio	1	0.213517	0.12045	0.0762844	-0.0225646	0.449598	1.23802	0.977688	1.56768
STX8	Z5jZQ3	outcome	exposure	Wald ratio	1	0.0947907	0.0985411	0.336079	-0.0983498	0.287931	1.09943	0.906332	1.33367
SULT1A3	Z5jZQ3	outcome	exposure	Wald ratio	1	-0.0788585	0.142246	0.579318	-0.357661	0.199944	0.924171	0.69931	1.22133
SULT1C2	Z5jZQ3	outcome	exposure	Wald ratio	1	0.00761284	0.274862	0.977904	-0.531117	0.546343	1.00764	0.587948	1.72693
SULT2A1	Z5jZQ3	outcome	exposure	Wald ratio	1	0.000117926	0.104732	0.999102	-0.205157	0.205393	1.00012	0.81452	1.22801
SUMO3	Z5jZQ3	outcome	exposure	Wald ratio	1	0.135702	0.141869	0.338805	-0.142362	0.413766	1.14534	0.867307	1.5125
SV2A	Z5jZQ3	outcome	exposure	Wald ratio	1	-0.00393311	0.156205	0.979912	-0.310096	0.30223	0.996075	0.733377	1.35287
SVEP1	Z5jZQ3	outcome	exposure	Wald ratio	1	-0.0738751	0.0563593	0.189929	-0.184339	0.0365891	0.928788	0.831654	1.03727
SWAP70	Z5jZQ3	outcome	exposure	Wald ratio	1	0.0391624	0.0436207	0.369295	-0.0463342	0.124659	1.03994	0.954723	1.13276
SYK	Z5jZQ3	outcome	exposure	Wald ratio	1	0.0267307	0.132963	0.840668	-0.233876	0.287337	1.02709	0.79146	1.33287
SYT11	Z5jZQ3	outcome	exposure	Wald ratio	1	0.233692	0.156818	0.136169	-0.0736718	0.541056	1.26326	0.928977	1.71782
TAC1	Z5jZQ3	outcome	exposure	Wald ratio	1	-0.169247	0.108085	0.117377	-0.381093	0.0425985	0.8443	0.683114	1.04352
TAFA5	Z5jZQ3	outcome	exposure	Wald ratio	1	-0.22023	0.239172	0.357154	-0.689007	0.248547	0.802334	0.502074	1.28216
TAGLN	Z5jZQ3	outcome	exposure	Wald ratio	1	0.288464	0.250588	0.249672	-0.202689	0.779617	1.33438	0.816532	2.18064
TAGLN2	Z5jZQ3	outcome	exposure	Wald ratio	1	-0.095617	0.106661	0.370007	-0.304672	0.113438	0.908812	0.737365	1.12012
TALDO1	Z5jZQ3	outcome	exposure	Wald ratio	1	0.0857613	0.254056	0.735688	-0.412188	0.58371	1.08955	0.6622	1.79268
TAPBP	Z5jZQ3	outcome	exposure	Wald ratio	1	-0.133929	0.0567506	0.0182768	-0.245161	-0.0226981	0.874652	0.782579	0.977558
TAPBPL	Z5jZQ3	outcome	exposure	Wald ratio	1	-0.0125436	0.022483	0.576902	-0.0566102	0.031523	0.987535	0.944962	1.03203
TARS1	Z5jZQ3	outcome	exposure	Wald ratio	1	0.234726	0.148622	0.114257	-0.0565741	0.526026	1.26456	0.944996	1.69219
TAX1BP3	Z5jZQ3	outcome	exposure	Wald ratio	1	-0.262231	0.23072	0.255716	-0.714442	0.189981	0.769334	0.489465	1.20923
TBCB	Z5jZQ3	outcome	exposure	Wald ratio	1	0.190955	0.0846681	0.0241119	0.025006	0.356905	1.21041	1.02532	1.4289
TBCE	Z5jZQ3	outcome	exposure	Wald ratio	1	0.0966837	0.0714675	0.176109	-0.0433927	0.23676	1.10151	0.957535	1.26714
TBL2	Z5jZQ3	outcome	exposure	Wald ratio	1	0.0987601	0.158736	0.533833	-0.212363	0.409883	1.1038	0.808671	1.50664
TCEA2	Z5jZQ3	outcome	exposure	Wald ratio	1	0.0135419	0.0888926	0.878919	-0.160688	0.187771	1.01363	0.851558	1.20656
TCL1A	Z5jZQ3	outcome	exposure	Wald ratio	1	0.0370824	0.114653	0.74637	-0.187638	0.261803	1.03778	0.828914	1.29927
TCN1	Z5jZQ3	outcome	exposure	Wald ratio	1	-0.036715	0.0764305	0.630964	-0.186519	0.113089	0.963951	0.829843	1.11973
TCN2	Z5jZQ3	outcome	exposure	Wald ratio	1	-0.00711759	0.022349	0.750125	-0.0509216	0.0366864	0.992908	0.950353	1.03737
TDGF1	Z5jZQ3	outcome	exposure	Wald ratio	1	0.016926	0.0221173	0.444102	-0.0264239	0.0602759	1.01707	0.973922	1.06213
TEC	Z5jZQ3	outcome	exposure	Wald ratio	1	-0.148634	0.180225	0.409533	-0.501875	0.204606	0.861884	0.605395	1.22704
TEK	Z5jZQ3	outcome	exposure	Wald ratio	1	-0.0200327	0.116075	0.862979	-0.24754	0.207474	0.980167	0.780719	1.23057
TEPSIN	Z5jZQ3	outcome	exposure	Wald ratio	1	-0.0676793	0.0999735	0.498424	-0.263627	0.128269	0.93456	0.76826	1.13686
TES	Z5jZQ3	outcome	exposure	Wald ratio	1	-0.138947	0.207277	0.502639	-0.545209	0.267316	0.870275	0.579721	1.30645
TESC	Z5jZQ3	outcome	exposure	Wald ratio	1	-0.00167506	0.0425942	0.96863	-0.0851597	0.0818096	0.998326	0.918366	1.08525
TF	Z5jZQ3	outcome	exposure	Wald ratio	1	-0.0546304	0.129574	0.673307	-0.308596	0.199336	0.946835	0.734477	1.22059
TFF1	Z5jZQ3	outcome	exposure	Wald ratio	1	-0.0276876	0.0923869	0.764412	-0.208766	0.153391	0.972692	0.811585	1.16578
TFF2	Z5jZQ3	outcome	exposure	Wald ratio	1	-0.171999	0.248218	0.488349	-0.658505	0.314507	0.84198	0.517624	1.36958
TFPI2	Z5jZQ3	outcome	exposure	Wald ratio	1	-0.187682	0.268212	0.484082	-0.713379	0.338014	0.828878	0.489986	1.40216
TFRC	Z5jZQ3	outcome	exposure	Wald ratio	1	-0.0288996	0.278659	0.9174	-0.575072	0.517273	0.971514	0.562664	1.67745
TGFB1	Z5jZQ3	outcome	exposure	Wald ratio	1	-0.0137223	0.113621	0.903871	-0.23642	0.208975	0.986371	0.789449	1.23241
TGFBI	Z5jZQ3	outcome	exposure	Wald ratio	1	-0.00534912	0.0404232	0.894725	-0.0845786	0.0738803	0.994665	0.918899	1.07668
TGM3	Z5jZQ3	outcome	exposure	Wald ratio	1	0.0537089	0.0828593	0.516859	-0.108695	0.216113	1.05518	0.897004	1.24124
TGM4	Z5jZQ3	outcome	exposure	Wald ratio	1	-0.0177967	0.227076	0.937531	-0.462865	0.427272	0.982361	0.629478	1.53307
THBD	Z5jZQ3	outcome	exposure	Wald ratio	1	0.007071	0.0749237	0.924811	-0.13978	0.153922	1.0071	0.86955	1.1664
THBS2	Z5jZQ3	outcome	exposure	Wald ratio	1	-0.0477553	0.0409957	0.244065	-0.128107	0.0325963	0.953367	0.879759	1.03313
THBS4	Z5jZQ3	outcome	exposure	Wald ratio	1	0.0226277	0.0695698	0.74499	-0.113729	0.158985	1.02289	0.8925	1.17232
THG1L	Z5jZQ3	outcome	exposure	Wald ratio	1	-0.0282364	0.0337528	0.402838	-0.0943919	0.0379191	0.972159	0.909926	1.03865
THSD1	Z5jZQ3	outcome	exposure	Wald ratio	1	0.0597357	0.0788688	0.448806	-0.0948471	0.214318	1.06156	0.909512	1.23902
THYN1	Z5jZQ3	outcome	exposure	Wald ratio	1	1.00738	0.578365	0.0815471	-0.126211	2.14098	2.73843	0.881428	8.50777
TIE1	Z5jZQ3	outcome	exposure	Wald ratio	1	0.149945	0.109843	0.172228	-0.0653481	0.365237	1.16177	0.936741	1.44086
TIGIT	Z5jZQ3	outcome	exposure	Wald ratio	1	0.294751	0.249861	0.238135	-0.194977	0.784479	1.34279	0.822854	2.19126
TIMD4	Z5jZQ3	outcome	exposure	Wald ratio	1	0.22355	0.118392	0.0589964	-0.00849818	0.455598	1.25051	0.991538	1.57712
TIMP2	Z5jZQ3	outcome	exposure	Wald ratio	1	0.171194	0.0962297	0.0752369	-0.0174159	0.359804	1.18672	0.982735	1.43305
TIMP4	Z5jZQ3	outcome	exposure	Wald ratio	1	-0.0519447	0.0653489	0.426682	-0.180029	0.0761391	0.949381	0.835246	1.07911
TINAGL1	Z5jZQ3	outcome	exposure	Wald ratio	1	-0.0442882	0.251335	0.860128	-0.536905	0.448328	0.956678	0.584555	1.56569
TIRAP	Z5jZQ3	outcome	exposure	Wald ratio	1	-0.0678626	0.0525043	0.196179	-0.170771	0.0350458	0.934389	0.843015	1.03567
TK2	Z5jZQ3	outcome	exposure	Wald ratio	1	-0.0777773	0.217264	0.720355	-0.503615	0.34806	0.92517	0.604342	1.41632
TLE5	Z5jZQ3	outcome	exposure	Wald ratio	1	0.635381	0.24515	0.00954745	0.154887	1.11588	1.88774	1.16753	3.05224
TLL1	Z5jZQ3	outcome	exposure	Wald ratio	1	0.460292	0.288549	0.110668	-0.105264	1.02585	1.58454	0.900087	2.78946
TLR1	Z5jZQ3	outcome	exposure	Wald ratio	1	0.105567	0.129253	0.414074	-0.147769	0.358903	1.11134	0.86263	1.43176
TLR2	Z5jZQ3	outcome	exposure	Wald ratio	1	0.0465444	0.408703	0.90933	-0.754514	0.847603	1.04764	0.470239	2.33405
TLR4	Z5jZQ3	outcome	exposure	Wald ratio	1	-0.0167588	0.0492372	0.733578	-0.113264	0.079746	0.983381	0.892915	1.08301
TMEFF1	Z5jZQ3	outcome	exposure	Wald ratio	1	0.105602	0.164991	0.522144	-0.217781	0.428985	1.11138	0.804301	1.5357
TMEM106A	Z5jZQ3	outcome	exposure	Wald ratio	1	0.191058	0.219554	0.384186	-0.239268	0.621384	1.21053	0.787204	1.8615
TMEM106B	Z5jZQ3	outcome	exposure	Wald ratio	1	0.0534239	0.102125	0.600889	-0.146741	0.253589	1.05488	0.863518	1.28864
TMEM132A	Z5jZQ3	outcome	exposure	Wald ratio	1	-0.0110428	0.0414998	0.790167	-0.0923823	0.0702967	0.989018	0.911756	1.07283
TMEM132B	Z5jZQ3	outcome	exposure	Wald ratio	1	0.0763123	0.0916176	0.404876	-0.103258	0.255883	1.0793	0.901894	1.2916
TMEM132C	Z5jZQ3	outcome	exposure	Wald ratio	1	0.0753378	0.0863866	0.383154	-0.09398	0.244656	1.07825	0.910301	1.27718
TMEM132D	Z5jZQ3	outcome	exposure	Wald ratio	1	0.00697475	0.0682472	0.918599	-0.12679	0.140739	1.007	0.880919	1.15112
TMEM190	Z5jZQ3	outcome	exposure	Wald ratio	1	0.0531777	0.02616	0.0420744	0.00190402	0.104451	1.05462	1.00191	1.1101
TMEM9	Z5jZQ3	outcome	exposure	Wald ratio	1	0.337663	0.262055	0.197565	-0.175965	0.85129	1.40167	0.838647	2.34267
TMPO	Z5jZQ3	outcome	exposure	Wald ratio	1	-0.175025	0.184356	0.342425	-0.536362	0.186313	0.839436	0.584872	1.2048
TNC	Z5jZQ3	outcome	exposure	Wald ratio	1	-0.00555505	0.028603	0.84601	-0.0616169	0.0505068	0.99446	0.940243	1.0518
TNFAIP3	Z5jZQ3	outcome	exposure	Wald ratio	1	-0.145948	0.178868	0.414528	-0.496529	0.204634	0.864203	0.60864	1.22708
TNFAIP6	Z5jZQ3	outcome	exposure	Wald ratio	1	-0.0613137	0.0505833	0.225461	-0.160457	0.0378296	0.940528	0.851754	1.03855
TNFRSF10B	Z5jZQ3	outcome	exposure	Wald ratio	1	0.132424	0.0908368	0.144889	-0.0456159	0.310464	1.14159	0.955409	1.36406
TNFRSF10D	Z5jZQ3	outcome	exposure	Wald ratio	1	0.218149	0.264503	0.409512	-0.300277	0.736576	1.24377	0.740613	2.08877
TNFRSF11A	Z5jZQ3	outcome	exposure	Wald ratio	1	-0.21288	0.13414	0.112514	-0.475795	0.0500353	0.808253	0.621391	1.05131
TNFRSF11B	Z5jZQ3	outcome	exposure	Wald ratio	1	0.111061	0.135293	0.411708	-0.154113	0.376234	1.11746	0.857175	1.45679
TNFRSF17	Z5jZQ3	outcome	exposure	Wald ratio	1	0.122271	0.161313	0.448466	-0.193902	0.438444	1.13006	0.823739	1.55029
TNFRSF19	Z5jZQ3	outcome	exposure	Wald ratio	1	-0.0999838	0.148605	0.501064	-0.39125	0.191282	0.904852	0.676211	1.2108
TNFRSF1A	Z5jZQ3	outcome	exposure	Wald ratio	1	0.459476	0.141352	0.00115165	0.182427	0.736526	1.58324	1.20013	2.08867
TNFRSF1B	Z5jZQ3	outcome	exposure	Wald ratio	1	0.00785787	0.0957012	0.934561	-0.179716	0.195432	1.00789	0.835507	1.21584
TNFRSF21	Z5jZQ3	outcome	exposure	Wald ratio	1	0.0465181	0.106676	0.662786	-0.162566	0.255602	1.04762	0.84996	1.29124
TNFSF11	Z5jZQ3	outcome	exposure	Wald ratio	1	-0.261094	0.230146	0.256596	-0.71218	0.189992	0.770208	0.490574	1.20924
TNFSF12	Z5jZQ3	outcome	exposure	Wald ratio	1	-0.0820534	0.0568758	0.149111	-0.19353	0.0294232	0.921223	0.824045	1.02986
TNFSF14	Z5jZQ3	outcome	exposure	Wald ratio	1	-0.100134	0.0915621	0.27412	-0.279596	0.0793272	0.904716	0.756089	1.08256
TNFSF15	Z5jZQ3	outcome	exposure	Wald ratio	1	0.381236	0.279499	0.172567	-0.166581	0.929054	1.46409	0.846554	2.53211
TNFSF8	Z5jZQ3	outcome	exposure	Wald ratio	1	0.0116857	0.110132	0.915498	-0.204174	0.227545	1.01175	0.815321	1.25551
TNR	Z5jZQ3	outcome	exposure	Wald ratio	1	-0.124705	0.122919	0.310329	-0.365625	0.116216	0.882757	0.693763	1.12324
TNXB	Z5jZQ3	outcome	exposure	Wald ratio	1	0.288305	0.0663041	1.37e-05	0.158349	0.418262	1.33416	1.17158	1.51932
TOLLIP	Z5jZQ3	outcome	exposure	Wald ratio	1	0.152637	0.273968	0.577435	-0.38434	0.689615	1.1649	0.6809	1.99295
TP53I3	Z5jZQ3	outcome	exposure	Wald ratio	1	-0.0301441	0.033302	0.365374	-0.0954159	0.0351278	0.970306	0.908995	1.03575
TPI1	Z5jZQ3	outcome	exposure	Wald ratio	1	-0.061823	0.0866909	0.475757	-0.231737	0.108091	0.940049	0.793155	1.11415
TPP1	Z5jZQ3	outcome	exposure	Wald ratio	1	-0.129388	0.118541	0.275051	-0.361727	0.102952	0.878633	0.696472	1.10844
TPSB2	Z5jZQ3	outcome	exposure	Wald ratio	1	0.00973809	0.0352325	0.782245	-0.0593177	0.0787939	1.00979	0.942407	1.08198
TPST1	Z5jZQ3	outcome	exposure	Wald ratio	1	-0.075805	0.0736183	0.303149	-0.220097	0.0684868	0.926997	0.802441	1.07089
TPST2	Z5jZQ3	outcome	exposure	Wald ratio	1	0.157014	0.099607	0.114948	-0.0382155	0.352244	1.17001	0.962506	1.42226
TPT1	Z5jZQ3	outcome	exposure	Wald ratio	1	-0.0393262	0.176773	0.82395	-0.3858	0.307148	0.961437	0.679906	1.35954
TRABD2A	Z5jZQ3	outcome	exposure	Wald ratio	1	0.222862	0.27995	0.425985	-0.325839	0.771564	1.24965	0.721922	2.16315
TRDMT1	Z5jZQ3	outcome	exposure	Wald ratio	1	0.0693873	0.0514385	0.177357	-0.0314321	0.170207	1.07185	0.969057	1.18555
TREM1	Z5jZQ3	outcome	exposure	Wald ratio	1	0.080226	0.0556176	0.149173	-0.0287845	0.189236	1.08353	0.971626	1.20833
TREML1	Z5jZQ3	outcome	exposure	Wald ratio	1	0.0915744	0.201231	0.649059	-0.302839	0.485988	1.0959	0.738718	1.62578
TREML2	Z5jZQ3	outcome	exposure	Wald ratio	1	-0.131598	0.0449886	0.00344315	-0.219775	-0.0434198	0.876694	0.802699	0.957509
TRIL	Z5jZQ3	outcome	exposure	Wald ratio	1	0.181955	0.108315	0.0929831	-0.0303425	0.394252	1.19956	0.970113	1.48327
TRIM3	Z5jZQ3	outcome	exposure	Wald ratio	1	0.0941176	0.173681	0.587887	-0.246297	0.434532	1.09869	0.78169	1.54424
TSG101	Z5jZQ3	outcome	exposure	Wald ratio	1	0.00182255	0.051191	0.971599	-0.0985118	0.102157	1.00182	0.906185	1.10756
TSSC4	Z5jZQ3	outcome	exposure	Wald ratio	1	-0.751972	0.575756	0.191532	-1.88045	0.376509	0.471436	0.152521	1.45719
TSTD1	Z5jZQ3	outcome	exposure	Wald ratio	1	-0.0175839	0.0387502	0.64999	-0.0935344	0.0583666	0.98257	0.910707	1.0601
TTL	Z5jZQ3	outcome	exposure	Wald ratio	1	-0.762375	0.512781	0.137082	-1.76743	0.242677	0.466557	0.170772	1.27466
TWSG1	Z5jZQ3	outcome	exposure	Wald ratio	1	0.0260872	0.106203	0.805966	-0.182072	0.234246	1.02643	0.833542	1.26396
TXNDC12	Z5jZQ3	outcome	exposure	Wald ratio	1	0.0716445	0.0761875	0.347028	-0.0776831	0.220972	1.07427	0.925258	1.24729
TXNDC15	Z5jZQ3	outcome	exposure	Wald ratio	1	0.118715	0.0707965	0.0935722	-0.0200462	0.257476	1.12605	0.980153	1.29366
TXNL4B	Z5jZQ3	outcome	exposure	Wald ratio	1	0.0686422	0.093841	0.46449	-0.115286	0.252571	1.07105	0.891111	1.28733
TXNRD1	Z5jZQ3	outcome	exposure	Wald ratio	1	0.537065	0.194128	0.00566516	0.156575	0.917555	1.71098	1.1695	2.50316
TYMP	Z5jZQ3	outcome	exposure	Wald ratio	1	-0.270368	0.0931005	0.00368381	-0.452845	-0.0878906	0.763099	0.635817	0.915861
TYRO3	Z5jZQ3	outcome	exposure	Wald ratio	1	0.116017	0.115782	0.316327	-0.110915	0.342949	1.12302	0.895015	1.4091
UBE2F	Z5jZQ3	outcome	exposure	Wald ratio	1	-0.088422	0.227426	0.697428	-0.534177	0.357333	0.915374	0.586151	1.42951
UBE2I	Z5jZQ3	outcome	exposure	Wald ratio	1	-0.197542	0.120468	0.10105	-0.433659	0.0385755	0.820746	0.648133	1.03933
UBE2K	Z5jZQ3	outcome	exposure	Wald ratio	1	0.0792815	0.170491	0.641918	-0.254881	0.413444	1.08251	0.775009	1.51202
UBLCP1	Z5jZQ3	outcome	exposure	Wald ratio	1	0.235905	0.210855	0.263224	-0.17737	0.649181	1.26605	0.83747	1.91397
UBXN2B	Z5jZQ3	outcome	exposure	Wald ratio	1	0.492281	0.463142	0.28782	-0.415478	1.40004	1.63604	0.660025	4.05536
UCMA	Z5jZQ3	outcome	exposure	Wald ratio	1	0.29958	0.127425	0.0187211	0.049828	0.549333	1.34929	1.05109	1.7321
UGDH	Z5jZQ3	outcome	exposure	Wald ratio	1	-0.0342896	0.0588531	0.560142	-0.149642	0.0810624	0.966292	0.861016	1.08444
UGT1A1	Z5jZQ3	outcome	exposure	Wald ratio	1	0.0709016	0.0452663	0.117274	-0.0178204	0.159624	1.07348	0.982337	1.17307
UGT1A6	Z5jZQ3	outcome	exposure	Wald ratio	1	0.113605	0.0725298	0.117274	-0.0285535	0.255763	1.12031	0.97185	1.29145
ULBP3	Z5jZQ3	outcome	exposure	Wald ratio	1	0.277657	0.180046	0.123038	-0.0752326	0.630546	1.32003	0.927528	1.87864
ULK3	Z5jZQ3	outcome	exposure	Wald ratio	1	-0.0446766	0.165947	0.787758	-0.369932	0.280579	0.956307	0.690781	1.3239
UNC45A	Z5jZQ3	outcome	exposure	Wald ratio	1	-0.125055	0.242553	0.606148	-0.600459	0.350348	0.882448	0.54856	1.41956
UNC5B	Z5jZQ3	outcome	exposure	Wald ratio	1	0.204275	0.146302	0.162638	-0.0824771	0.491027	1.22664	0.920833	1.63399
UNC5C	Z5jZQ3	outcome	exposure	Wald ratio	1	0.0658505	0.0865063	0.446525	-0.103702	0.235403	1.06807	0.901494	1.26542
UNC5D	Z5jZQ3	outcome	exposure	Wald ratio	1	0.197342	0.0923126	0.0325364	0.0164093	0.378275	1.21816	1.01654	1.45976
UROD	Z5jZQ3	outcome	exposure	Wald ratio	1	0.0236084	0.0387743	0.542612	-0.0523893	0.0996061	1.02389	0.948959	1.10474
UROS	Z5jZQ3	outcome	exposure	Wald ratio	1	0.00859626	0.136689	0.949855	-0.259314	0.276507	1.00863	0.77158	1.31852
USP15	Z5jZQ3	outcome	exposure	Wald ratio	1	-0.0473621	0.0640527	0.45965	-0.172905	0.0781813	0.953742	0.841217	1.08132
USP8	Z5jZQ3	outcome	exposure	Wald ratio	1	0.0865934	0.19077	0.649889	-0.287315	0.460502	1.09045	0.750275	1.58487
UST	Z5jZQ3	outcome	exposure	Wald ratio	1	0.0110507	0.093807	0.906225	-0.172811	0.194912	1.01111	0.841296	1.2152
UXS1	Z5jZQ3	outcome	exposure	Wald ratio	1	0.0308148	0.0944342	0.74419	-0.154276	0.215906	1.03129	0.857035	1.24099
VARS1	Z5jZQ3	outcome	exposure	Wald ratio	1	-2.37059	0.297909	1.76e-15	-2.95449	-1.78668	0.093426	0.0521054	0.167515
VASN	Z5jZQ3	outcome	exposure	Wald ratio	1	0.127127	0.217312	0.558549	-0.298805	0.553059	1.13556	0.741704	1.73856
VAT1	Z5jZQ3	outcome	exposure	Wald ratio	1	-0.252132	0.287668	0.380776	-0.815962	0.311698	0.777142	0.442214	1.36574
VAV1	Z5jZQ3	outcome	exposure	Wald ratio	1	-0.0666846	0.0697669	0.339164	-0.203428	0.0700586	0.93549	0.815929	1.07257
VCAM1	Z5jZQ3	outcome	exposure	Wald ratio	1	0.137558	0.251676	0.584676	-0.355726	0.630842	1.14747	0.700664	1.87919
VEGFA	Z5jZQ3	outcome	exposure	Wald ratio	1	-0.0069496	0.0330582	0.833494	-0.0717437	0.0578445	0.993074	0.930769	1.05955
VEGFC	Z5jZQ3	outcome	exposure	Wald ratio	1	-0.0276854	0.0334386	0.407701	-0.0932251	0.0378543	0.972694	0.910988	1.03858
VIM	Z5jZQ3	outcome	exposure	Wald ratio	1	0.0104322	0.197301	0.957832	-0.376277	0.397142	1.01049	0.686412	1.48757
VIT	Z5jZQ3	outcome	exposure	Wald ratio	1	0.00759511	0.052243	0.88441	-0.0948012	0.109991	1.00762	0.909554	1.11627
VNN2	Z5jZQ3	outcome	exposure	Wald ratio	1	-0.046385	0.0378165	0.219979	-0.120505	0.0277352	0.954674	0.886472	1.02812
VOPP1	Z5jZQ3	outcome	exposure	Wald ratio	1	-0.113969	0.226539	0.614903	-0.557986	0.330048	0.892285	0.57236	1.39103
VPS26A	Z5jZQ3	outcome	exposure	Wald ratio	1	0.0637878	0.0593515	0.282488	-0.052541	0.180117	1.06587	0.948815	1.19736
VPS4A	Z5jZQ3	outcome	exposure	Wald ratio	1	-0.114659	0.237794	0.62968	-0.580736	0.351418	0.89167	0.559487	1.42108
VSIR	Z5jZQ3	outcome	exposure	Wald ratio	1	0.0254266	0.0456885	0.577855	-0.0641229	0.114976	1.02575	0.93789	1.12185
VTA1	Z5jZQ3	outcome	exposure	Wald ratio	1	0.0135983	0.102838	0.894802	-0.187965	0.215161	1.01369	0.828644	1.24006
VTI1B	Z5jZQ3	outcome	exposure	Wald ratio	1	0.343349	0.20427	0.09279	-0.0570199	0.743719	1.40966	0.944575	2.10374
VTN	Z5jZQ3	outcome	exposure	Wald ratio	1	-0.00922365	0.021073	0.661604	-0.0505268	0.0320795	0.990819	0.950728	1.0326
VWA2	Z5jZQ3	outcome	exposure	Wald ratio	1	-0.120571	0.109924	0.272702	-0.336022	0.0948796	0.886414	0.714607	1.09953
VWC2	Z5jZQ3	outcome	exposure	Wald ratio	1	0.0441364	0.0804161	0.583108	-0.113479	0.201752	1.04512	0.892723	1.22354
VWF	Z5jZQ3	outcome	exposure	Wald ratio	1	0.191891	0.0994361	0.0536327	-0.00300384	0.386786	1.21154	0.997001	1.47224
WARS1	Z5jZQ3	outcome	exposure	Wald ratio	1	-0.0591631	0.0531149	0.265335	-0.163268	0.0449421	0.942553	0.849363	1.04597
WFDC1	Z5jZQ3	outcome	exposure	Wald ratio	1	0.040908	0.0351119	0.243988	-0.0279112	0.109727	1.04176	0.972475	1.11597
WFDC2	Z5jZQ3	outcome	exposure	Wald ratio	1	0.632568	0.264468	0.0167638	0.11421	1.15093	1.88244	1.12099	3.16112
WFDC5	Z5jZQ3	outcome	exposure	Wald ratio	1	0.00688293	0.153223	0.96417	-0.293434	0.307199	1.00691	0.745699	1.35961
WFIKKN1	Z5jZQ3	outcome	exposure	Wald ratio	1	-0.157322	0.165914	0.343022	-0.482514	0.16787	0.854429	0.61723	1.18278
WFIKKN2	Z5jZQ3	outcome	exposure	Wald ratio	1	0.0708016	0.0400389	0.0770071	-0.00767457	0.149278	1.07337	0.992355	1.161
WIF1	Z5jZQ3	outcome	exposure	Wald ratio	1	-0.159269	0.258053	0.537107	-0.665054	0.346516	0.852767	0.514246	1.41413
WWOX	Z5jZQ3	outcome	exposure	Wald ratio	1	0.0140535	0.09977	0.887981	-0.181496	0.209603	1.01415	0.834022	1.23319
XCL2	Z5jZQ3	outcome	exposure	Wald ratio	1	-0.387481	0.14509	0.00757121	-0.671858	-0.103104	0.678765	0.510759	0.902033
XPNPEP1	Z5jZQ3	outcome	exposure	Wald ratio	1	-0.0215745	0.0991304	0.827712	-0.21587	0.172721	0.978657	0.80584	1.18853
XRCC4	Z5jZQ3	outcome	exposure	Wald ratio	1	-0.0131574	0.109267	0.904154	-0.22732	0.201005	0.986929	0.796666	1.22263
XXYLT1	Z5jZQ3	outcome	exposure	Wald ratio	1	0.0090129	0.0898258	0.920076	-0.167046	0.185072	1.00905	0.846161	1.2033
YWHAB	Z5jZQ3	outcome	exposure	Wald ratio	1	0.0652859	0.0353086	0.0644569	-0.00391904	0.134491	1.06746	0.996089	1.14395
YWHAG	Z5jZQ3	outcome	exposure	Wald ratio	1	0.0497655	0.240682	0.836191	-0.421972	0.521503	1.05102	0.655752	1.68456
YWHAH	Z5jZQ3	outcome	exposure	Wald ratio	1	-0.0371004	0.266905	0.889448	-0.560234	0.486033	0.963579	0.571075	1.62585
ZADH2	Z5jZQ3	outcome	exposure	Wald ratio	1	0.235624	0.137383	0.086328	-0.0336458	0.504894	1.2657	0.966914	1.65681
ZG16	Z5jZQ3	outcome	exposure	Wald ratio	1	0.030261	0.204847	0.88256	-0.371239	0.431761	1.03072	0.689879	1.53997
ZG16B	Z5jZQ3	outcome	exposure	Wald ratio	1	0.0221469	0.152008	0.884161	-0.275788	0.320082	1.02239	0.758974	1.37724
ZYX	Z5jZQ3	outcome	exposure	Wald ratio	1	0.277347	0.264773	0.294875	-0.241609	0.796303	1.31962	0.785363	2.21733

## Sheet: Supplementary Table 1-2
Supplementary Table 1-2.Phenome‑Wide MR result oftop six circulating plasma proteins
Protein	snp	rsid	hg19_coordinates	hg38_coordinates	a1	a2	trait	efo	study	pmid	ancestry	year	beta	se	p	direction	n	n_cases	n_controls	n_studies	unit	dataset
HSPA1L	rs550671	rs550671	chr6:31944593	chr6:31976816	C	T	Hematocrit	EFO_0004586	Astle W	27863252	European	2016	-0.02457	0.005203	2.35e-06	-	173480	0	173480	2	IVNT	Astle-W_Blood-Cell-Traits_EUR_2016
HSPA1L	rs550671	rs550671	chr6:31944593	chr6:31976816	C	T	Hemoglobin concentration	EFO_0004586	Astle W	27863252	European	2016	-0.02809	0.005227	7.69e-08	-	173480	0	173480	2	IVNT	Astle-W_Blood-Cell-Traits_EUR_2016
HSPA1L	rs550671	rs550671	chr6:31944593	chr6:31976816	C	T	High light scatter percentage of red cells	EFO_0004586	Astle W	27863252	European	2016	-0.02827	0.005284	8.82e-08	-	173480	0	173480	2	IVNT	Astle-W_Blood-Cell-Traits_EUR_2016
HSPA1L	rs550671	rs550671	chr6:31944593	chr6:31976816	C	T	High light scatter reticulocyte count	EFO_0004586	Astle W	27863252	European	2016	-0.03016	0.005284	1.15e-08	-	173480	0	173480	2	IVNT	Astle-W_Blood-Cell-Traits_EUR_2016
HSPA1L	rs550671	rs550671	chr6:31944593	chr6:31976816	C	T	Mean platelet volume	EFO_0004586	Astle W	27863252	European	2016	-0.03251	0.005346	1.19e-09	-	173480	0	173480	2	IVNT	Astle-W_Blood-Cell-Traits_EUR_2016
HSPA1L	rs550671	rs550671	chr6:31944593	chr6:31976816	C	T	Platelet distribution width	EFO_0004586	Astle W	27863252	European	2016	-0.02459	0.005309	3.64e-06	-	173480	0	173480	2	IVNT	Astle-W_Blood-Cell-Traits_EUR_2016
HSPA1L	rs550671	rs550671	chr6:31944593	chr6:31976816	C	T	Reticulocyte count	EFO_0004586	Astle W	27863252	European	2016	-0.03781	0.005293	9.16e-13	-	173480	0	173480	2	IVNT	Astle-W_Blood-Cell-Traits_EUR_2016
HSPA1L	rs550671	rs550671	chr6:31944593	chr6:31976816	C	T	Reticulocyte fraction of red cells	EFO_0004586	Astle W	27863252	European	2016	-0.03504	0.00529	3.51e-11	-	173480	0	173480	2	IVNT	Astle-W_Blood-Cell-Traits_EUR_2016
HSPA1L	rs550671	rs550671	chr6:31944593	chr6:31976816	C	T	Age-related macular degeneration	EFO_0001365	Fritsche LG	26691988	European	2015	NA	NA	4.14e-42	+	33976	16144	17832	26	log OR	Fritsche-L_AMD_EUR_2016
HSPA1L	rs550671	rs550671	chr6:31944593	chr6:31976816	C	T	Rheumatoid arthritis	EFO_0000685	Okada Y	24390342	European	2014	0.4463	0.02393	4.8e-65	+	58284	14361	43923	18	log OR	Okada-Y_RA_EUR_2014
HSPA1L	rs550671	rs550671	chr6:31944593	chr6:31976816	C	T	Rheumatoid arthritis	EFO_0000685	Okada Y	24390342	Mixed	2014	0.3711	0.02572	3e-57	+	80799	19234	61565	22	log OR	Okada-Y_RA_Mixed_2014
MICA	rs2523496	rs2523496	chr6:31377719	chr6:31409942	T	C	Basophil count	EFO_0004586	Astle W	27863252	European	2016	-0.03089	0.003531	2.17e-18	-	173480	0	173480	2	IVNT	Astle-W_Blood-Cell-Traits_EUR_2016
MICA	rs2523496	rs2523496	chr6:31377719	chr6:31409942	T	C	Basophil percentage of granulocytes	EFO_0004586	Astle W	27863252	European	2016	-0.01885	0.003536	9.67e-08	-	173480	0	173480	2	IVNT	Astle-W_Blood-Cell-Traits_EUR_2016
MICA	rs2523496	rs2523496	chr6:31377719	chr6:31409942	T	C	Basophil percentage of white cells	EFO_0004586	Astle W	27863252	European	2016	-0.01825	0.003504	1.92e-07	-	173480	0	173480	2	IVNT	Astle-W_Blood-Cell-Traits_EUR_2016
MICA	rs2523496	rs2523496	chr6:31377719	chr6:31409942	T	C	Eosinophil count	EFO_0004586	Astle W	27863252	European	2016	-0.02894	0.003598	8.67e-16	-	173480	0	173480	2	IVNT	Astle-W_Blood-Cell-Traits_EUR_2016
MICA	rs2523496	rs2523496	chr6:31377719	chr6:31409942	T	C	Eosinophil percentage of granulocytes	EFO_0004586	Astle W	27863252	European	2016	-0.02031	0.003611	1.87e-08	-	173480	0	173480	2	IVNT	Astle-W_Blood-Cell-Traits_EUR_2016
MICA	rs2523496	rs2523496	chr6:31377719	chr6:31409942	T	C	Eosinophil percentage of white cells	EFO_0004586	Astle W	27863252	European	2016	-0.01869	0.003594	2e-07	-	173480	0	173480	2	IVNT	Astle-W_Blood-Cell-Traits_EUR_2016
MICA	rs2523496	rs2523496	chr6:31377719	chr6:31409942	T	C	Granulocyte count	EFO_0004586	Astle W	27863252	European	2016	-0.02039	0.003623	1.83e-08	-	173480	0	173480	2	IVNT	Astle-W_Blood-Cell-Traits_EUR_2016
MICA	rs2523496	rs2523496	chr6:31377719	chr6:31409942	T	C	High light scatter reticulocyte count	EFO_0004586	Astle W	27863252	European	2016	-0.0179	0.003617	7.44e-07	-	173480	0	173480	2	IVNT	Astle-W_Blood-Cell-Traits_EUR_2016
MICA	rs2523496	rs2523496	chr6:31377719	chr6:31409942	T	C	Lymphocyte count	EFO_0004586	Astle W	27863252	European	2016	-0.04299	0.003632	2.53e-32	-	173480	0	173480	2	IVNT	Astle-W_Blood-Cell-Traits_EUR_2016
MICA	rs2523496	rs2523496	chr6:31377719	chr6:31409942	T	C	Lymphocyte percentage of white cells	EFO_0004586	Astle W	27863252	European	2016	-0.01821	0.003595	4.09e-07	-	173480	0	173480	2	IVNT	Astle-W_Blood-Cell-Traits_EUR_2016
MICA	rs2523496	rs2523496	chr6:31377719	chr6:31409942	T	C	Mean platelet volume	EFO_0004586	Astle W	27863252	European	2016	0.01833	0.003651	5.11e-07	+	173480	0	173480	2	IVNT	Astle-W_Blood-Cell-Traits_EUR_2016
MICA	rs2523496	rs2523496	chr6:31377719	chr6:31409942	T	C	Monocyte count	EFO_0004586	Astle W	27863252	European	2016	-0.0179	0.003604	6.83e-07	-	173480	0	173480	2	IVNT	Astle-W_Blood-Cell-Traits_EUR_2016
MICA	rs2523496	rs2523496	chr6:31377719	chr6:31409942	T	C	Myeloid white cell count	EFO_0004586	Astle W	27863252	European	2016	-0.02174	0.003632	2.16e-09	-	173480	0	173480	2	IVNT	Astle-W_Blood-Cell-Traits_EUR_2016
MICA	rs2523496	rs2523496	chr6:31377719	chr6:31409942	T	C	Neutrophil count	EFO_0004586	Astle W	27863252	European	2016	-0.01728	0.003614	1.75e-06	-	173480	0	173480	2	IVNT	Astle-W_Blood-Cell-Traits_EUR_2016
MICA	rs2523496	rs2523496	chr6:31377719	chr6:31409942	T	C	Neutrophil percentage of granulocytes	EFO_0004586	Astle W	27863252	European	2016	0.02276	0.003611	2.91e-10	+	173480	0	173480	2	IVNT	Astle-W_Blood-Cell-Traits_EUR_2016
MICA	rs2523496	rs2523496	chr6:31377719	chr6:31409942	T	C	Neutrophil percentage of white cells	EFO_0004586	Astle W	27863252	European	2016	0.01803	0.003601	5.51e-07	+	173480	0	173480	2	IVNT	Astle-W_Blood-Cell-Traits_EUR_2016
MICA	rs2523496	rs2523496	chr6:31377719	chr6:31409942	T	C	Platelet count	EFO_0004586	Astle W	27863252	European	2016	-0.01841	0.003676	5.51e-07	-	173480	0	173480	2	IVNT	Astle-W_Blood-Cell-Traits_EUR_2016
MICA	rs2523496	rs2523496	chr6:31377719	chr6:31409942	T	C	Platelet distribution width	EFO_0004586	Astle W	27863252	European	2016	0.03013	0.003626	9.7e-17	+	173480	0	173480	2	IVNT	Astle-W_Blood-Cell-Traits_EUR_2016
MICA	rs2523496	rs2523496	chr6:31377719	chr6:31409942	T	C	Red cell distribution width	EFO_0004586	Astle W	27863252	European	2016	0.01601	0.00357	7.27e-06	+	173480	0	173480	2	IVNT	Astle-W_Blood-Cell-Traits_EUR_2016
MICA	rs2523496	rs2523496	chr6:31377719	chr6:31409942	T	C	Reticulocyte count	EFO_0004586	Astle W	27863252	European	2016	-0.02021	0.003623	2.43e-08	-	173480	0	173480	2	IVNT	Astle-W_Blood-Cell-Traits_EUR_2016
MICA	rs2523496	rs2523496	chr6:31377719	chr6:31409942	T	C	Reticulocyte fraction of red cells	EFO_0004586	Astle W	27863252	European	2016	-0.01744	0.003621	1.46e-06	-	173480	0	173480	2	IVNT	Astle-W_Blood-Cell-Traits_EUR_2016
MICA	rs2523496	rs2523496	chr6:31377719	chr6:31409942	T	C	Sum basophil neutrophil counts	EFO_0004586	Astle W	27863252	European	2016	-0.01771	0.00362	9.91e-07	-	173480	0	173480	2	IVNT	Astle-W_Blood-Cell-Traits_EUR_2016
MICA	rs2523496	rs2523496	chr6:31377719	chr6:31409942	T	C	Sum eosinophil basophil counts	EFO_0004586	Astle W	27863252	European	2016	-0.03346	0.003602	1.57e-20	-	173480	0	173480	2	IVNT	Astle-W_Blood-Cell-Traits_EUR_2016
MICA	rs2523496	rs2523496	chr6:31377719	chr6:31409942	T	C	Sum neutrophil eosinophil counts	EFO_0004586	Astle W	27863252	European	2016	-0.01984	0.003617	4.11e-08	-	173480	0	173480	2	IVNT	Astle-W_Blood-Cell-Traits_EUR_2016
MICA	rs2523496	rs2523496	chr6:31377719	chr6:31409942	T	C	White blood cell count	EFO_0004586	Astle W	27863252	European	2016	-0.03337	0.003616	2.78e-20	-	173480	0	173480	2	IVNT	Astle-W_Blood-Cell-Traits_EUR_2016
MICA	rs2523496	rs2523496	chr6:31377719	chr6:31409942	T	C	IgA deficiency	EFO_1001929	Bronson P	27723758	European	2016	0.2926	0.04914	2.59e-09	+	6487	1635	4852	7	log OR	Bronson-P_IgAD_EUR_2016
MICA	rs2523496	rs2523496	chr6:31377719	chr6:31409942	T	C	Rheumatoid arthritis	EFO_0000685	Okada Y	24390342	European	2014	0.07696	0.01646	9.8e-07	+	58284	14361	43923	18	log OR	Okada-Y_RA_EUR_2014
MAPK14	rs12200998	rs12200998	chr6:36082682	chr6:36114905	A	G	Height	EFO_0004339	Neale B	UKBB	European	2017	-0.007819	0.001731	6.3e-06	-	336474	0	336474	1	IVNT	Neale-B_UKBB_EUR_2017
MAPK14	rs12200998	rs12200998	chr6:36082682	chr6:36114905	A	G	Rheumatoid arthritis	EFO_0000685	Okada Y	24390342	East Asian	2014	-0.1508	0.03248	7.8e-07	-	22515	4873	17642	4	log OR	Okada-Y_RA_EAS_2014
COL11A2	rs3129205	rs3129205	chr6:33125859	chr6:33158082	T	G	Reticulocyte count	EFO_0004586	Astle W	27863252	European	2016	0.01696	0.003826	9.29e-06	+	173480	0	173480	2	IVNT	Astle-W_Blood-Cell-Traits_EUR_2016
COL11A2	rs3129205	rs3129205	chr6:33125859	chr6:33158082	T	G	Primary sclerosing cholangitis	EFO_0004268	Ji S	27992413	European	2017	-0.163	0.031	1.51e-07	-	14890	2871	12019	3	log OR	Ji-S_PSC_EUR_2017
COL11A2	rs3129205	rs3129205	chr6:33125859	chr6:33158082	T	G	Height	EFO_0004339	Neale B	UKBB	European	2017	-0.01094	0.00184	2.76e-09	-	336474	0	336474	1	IVNT	Neale-B_UKBB_EUR_2017
COL11A2	rs3129205	rs3129205	chr6:33125859	chr6:33158082	T	G	Pain type experienced in last month: knee pain	EFO_0003843	Neale B	UKBB	European	2017	-0.004719	0.001063	9.12e-06	-	336650	71561	265089	1	risk diff	Neale-B_UKBB_EUR_2017
COL11A2	rs3129205	rs3129205	chr6:33125859	chr6:33158082	T	G	Self-reported hyperthyroidism or thyrotoxicosis	EFO_0004705;EFO_0004283	Neale B	UKBB	European	2017	-0.001053	0.0002247	2.79e-06	-	337159	2547	334612	1	risk diff	Neale-B_UKBB_EUR_2017
COL11A2	rs3129205	rs3129205	chr6:33125859	chr6:33158082	T	G	Self-reported hypothyroidism or myxoedema	EFO_0004705;EFO_1001055	Neale B	UKBB	European	2017	-0.004762	0.0005529	7.11e-18	-	337159	16376	320783	1	risk diff	Neale-B_UKBB_EUR_2017
COL11A2	rs3129205	rs3129205	chr6:33125859	chr6:33158082	T	G	Sitting height	EFO_0004339	Neale B	UKBB	European	2017	-0.01428	0.002001	9.81e-13	-	336172	0	336172	1	IVNT	Neale-B_UKBB_EUR_2017
COL11A2	rs3129205	rs3129205	chr6:33125859	chr6:33158082	T	G	Treatment with levothyroxine sodium	EFO_0007056	Neale B	UKBB	European	2017	-0.003995	0.0005095	4.49e-15	-	337159	13717	323442	1	risk diff	Neale-B_UKBB_EUR_2017
COL11A2	rs3129205	rs3129205	chr6:33125859	chr6:33158082	T	G	Rheumatoid arthritis	EFO_0000685	Okada Y	24390342	European	2014	-0.1393	0.01475	3.6e-18	-	58284	14361	43923	18	log OR	Okada-Y_RA_EUR_2014
COL11A2	rs3129205	rs3129205	chr6:33125859	chr6:33158082	T	G	Rheumatoid arthritis	EFO_0000685	Okada Y	24390342	Mixed	2014	-0.08338	0.01379	3.2e-09	-	80799	19234	61565	22	log OR	Okada-Y_RA_Mixed_2014
ATF6B	rs6449	rs6449	chr6:32006655	chr6:32038878	C	T	Basophil count	EFO_0004586	Astle W	27863252	European	2016	-0.01789	0.004018	8.51e-06	-	173480	0	173480	2	IVNT	Astle-W_Blood-Cell-Traits_EUR_2016
ATF6B	rs6449	rs6449	chr6:32006655	chr6:32038878	C	T	Eosinophil count	EFO_0004586	Astle W	27863252	European	2016	-0.04228	0.004095	5.49e-25	-	173480	0	173480	2	IVNT	Astle-W_Blood-Cell-Traits_EUR_2016
ATF6B	rs6449	rs6449	chr6:32006655	chr6:32038878	C	T	Eosinophil percentage of granulocytes	EFO_0004586	Astle W	27863252	European	2016	-0.02534	0.00411	7.02e-10	-	173480	0	173480	2	IVNT	Astle-W_Blood-Cell-Traits_EUR_2016
ATF6B	rs6449	rs6449	chr6:32006655	chr6:32038878	C	T	Eosinophil percentage of white cells	EFO_0004586	Astle W	27863252	European	2016	-0.02807	0.004092	6.88e-12	-	173480	0	173480	2	IVNT	Astle-W_Blood-Cell-Traits_EUR_2016
ATF6B	rs6449	rs6449	chr6:32006655	chr6:32038878	C	T	Granulocyte count	EFO_0004586	Astle W	27863252	European	2016	-0.03638	0.004123	1.13e-18	-	173480	0	173480	2	IVNT	Astle-W_Blood-Cell-Traits_EUR_2016
ATF6B	rs6449	rs6449	chr6:32006655	chr6:32038878	C	T	Lymphocyte count	EFO_0004586	Astle W	27863252	European	2016	-0.0354	0.004135	1.11e-17	-	173480	0	173480	2	IVNT	Astle-W_Blood-Cell-Traits_EUR_2016
ATF6B	rs6449	rs6449	chr6:32006655	chr6:32038878	C	T	Mean corpuscular hemoglobin	EFO_0004586	Astle W	27863252	European	2016	0.0184	0.004055	5.71e-06	+	173480	0	173480	2	IVNT	Astle-W_Blood-Cell-Traits_EUR_2016
ATF6B	rs6449	rs6449	chr6:32006655	chr6:32038878	C	T	Monocyte count	EFO_0004586	Astle W	27863252	European	2016	-0.02694	0.004102	5.16e-11	-	173480	0	173480	2	IVNT	Astle-W_Blood-Cell-Traits_EUR_2016
ATF6B	rs6449	rs6449	chr6:32006655	chr6:32038878	C	T	Myeloid white cell count	EFO_0004586	Astle W	27863252	European	2016	-0.03814	0.004134	2.82e-20	-	173480	0	173480	2	IVNT	Astle-W_Blood-Cell-Traits_EUR_2016
ATF6B	rs6449	rs6449	chr6:32006655	chr6:32038878	C	T	Neutrophil count	EFO_0004586	Astle W	27863252	European	2016	-0.03328	0.004113	5.86e-16	-	173480	0	173480	2	IVNT	Astle-W_Blood-Cell-Traits_EUR_2016
ATF6B	rs6449	rs6449	chr6:32006655	chr6:32038878	C	T	Neutrophil percentage of granulocytes	EFO_0004586	Astle W	27863252	European	2016	0.02367	0.00411	8.4e-09	+	173480	0	173480	2	IVNT	Astle-W_Blood-Cell-Traits_EUR_2016
ATF6B	rs6449	rs6449	chr6:32006655	chr6:32038878	C	T	Sum basophil neutrophil counts	EFO_0004586	Astle W	27863252	European	2016	-0.03376	0.00412	2.53e-16	-	173480	0	173480	2	IVNT	Astle-W_Blood-Cell-Traits_EUR_2016
ATF6B	rs6449	rs6449	chr6:32006655	chr6:32038878	C	T	Sum eosinophil basophil counts	EFO_0004586	Astle W	27863252	European	2016	-0.04375	0.0041	1.42e-26	-	173480	0	173480	2	IVNT	Astle-W_Blood-Cell-Traits_EUR_2016
ATF6B	rs6449	rs6449	chr6:32006655	chr6:32038878	C	T	Sum neutrophil eosinophil counts	EFO_0004586	Astle W	27863252	European	2016	-0.03585	0.004117	3.08e-18	-	173480	0	173480	2	IVNT	Astle-W_Blood-Cell-Traits_EUR_2016
ATF6B	rs6449	rs6449	chr6:32006655	chr6:32038878	C	T	White blood cell count	EFO_0004586	Astle W	27863252	European	2016	-0.04548	0.004117	2.27e-28	-	173480	0	173480	2	IVNT	Astle-W_Blood-Cell-Traits_EUR_2016
ATF6B	rs6449	rs6449	chr6:32006655	chr6:32038878	C	T	IgA deficiency	EFO_1001929	Bronson P	27723758	European	2016	0.504	0.05189	2.66e-22	+	6487	1635	4852	7	log OR	Bronson-P_IgAD_EUR_2016
ATF6B	rs6449	rs6449	chr6:32006655	chr6:32038878	C	T	Arm fat-free mass left	-	Neale B	UKBB	European	2017	0.01592	0.001755	1.22e-19	+	331159	0	331159	1	IVNT	Neale-B_UKBB_EUR_2017
ATF6B	rs6449	rs6449	chr6:32006655	chr6:32038878	C	T	Arm fat-free mass right	-	Neale B	UKBB	European	2017	0.01604	0.00172	1.16e-20	+	331221	0	331221	1	IVNT	Neale-B_UKBB_EUR_2017
ATF6B	rs6449	rs6449	chr6:32006655	chr6:32038878	C	T	Arm predicted mass left	-	Neale B	UKBB	European	2017	0.01652	0.001749	3.47e-21	+	331146	0	331146	1	IVNT	Neale-B_UKBB_EUR_2017
ATF6B	rs6449	rs6449	chr6:32006655	chr6:32038878	C	T	Arm predicted mass right	-	Neale B	UKBB	European	2017	0.01676	0.001714	1.4e-22	+	331216	0	331216	1	IVNT	Neale-B_UKBB_EUR_2017
ATF6B	rs6449	rs6449	chr6:32006655	chr6:32038878	C	T	Asthma	EFO_0000270	Neale B	UKBB	European	2017	-0.005832	0.0008847	4.36e-11	-	336782	38791	297991	1	risk diff	Neale-B_UKBB_EUR_2017
ATF6B	rs6449	rs6449	chr6:32006655	chr6:32038878	C	T	Basal metabolic rate	EFO_0007777	Neale B	UKBB	European	2017	0.0166	0.001831	1.22e-19	+	331307	0	331307	1	IVNT	Neale-B_UKBB_EUR_2017
ATF6B	rs6449	rs6449	chr6:32006655	chr6:32038878	C	T	Comparative height size at age 10	-	Neale B	UKBB	European	2017	0.01274	0.001885	1.37e-11	+	332021	0	332021	1	-	Neale-B_UKBB_EUR_2017
ATF6B	rs6449	rs6449	chr6:32006655	chr6:32038878	C	T	Forced vital capacity	EFO_0004312	Neale B	UKBB	European	2017	0.01681	0.002242	6.39e-14	+	307638	0	307638	1	IVNT	Neale-B_UKBB_EUR_2017
ATF6B	rs6449	rs6449	chr6:32006655	chr6:32038878	C	T	Forced vital capacity, best measure	EFO_0004312	Neale B	UKBB	European	2017	0.01599	0.002463	8.57e-11	+	255492	0	255492	1	IVNT	Neale-B_UKBB_EUR_2017
ATF6B	rs6449	rs6449	chr6:32006655	chr6:32038878	C	T	Hand grip strength left	EFO_0006941	Neale B	UKBB	European	2017	0.01659	0.001991	7.89e-17	+	335821	0	335821	1	IVNT	Neale-B_UKBB_EUR_2017
ATF6B	rs6449	rs6449	chr6:32006655	chr6:32038878	C	T	Hand grip strength right	EFO_0006941	Neale B	UKBB	European	2017	0.01723	0.001995	5.78e-18	+	335842	0	335842	1	IVNT	Neale-B_UKBB_EUR_2017
ATF6B	rs6449	rs6449	chr6:32006655	chr6:32038878	C	T	Height	EFO_0004339	Neale B	UKBB	European	2017	0.01955	0.001962	2.15e-23	+	336474	0	336474	1	IVNT	Neale-B_UKBB_EUR_2017
ATF6B	rs6449	rs6449	chr6:32006655	chr6:32038878	C	T	Impedance of arm left	-	Neale B	UKBB	European	2017	-0.0138	0.00195	1.45e-12	-	331292	0	331292	1	IVNT	Neale-B_UKBB_EUR_2017
ATF6B	rs6449	rs6449	chr6:32006655	chr6:32038878	C	T	Impedance of arm right	-	Neale B	UKBB	European	2017	-0.01349	0.001942	3.79e-12	-	331279	0	331279	1	IVNT	Neale-B_UKBB_EUR_2017
ATF6B	rs6449	rs6449	chr6:32006655	chr6:32038878	C	T	Impedance of leg left	-	Neale B	UKBB	European	2017	-0.01441	0.002517	1.03e-08	-	331296	0	331296	1	IVNT	Neale-B_UKBB_EUR_2017
ATF6B	rs6449	rs6449	chr6:32006655	chr6:32038878	C	T	Impedance of leg right	-	Neale B	UKBB	European	2017	-0.01458	0.002498	5.32e-09	-	331301	0	331301	1	IVNT	Neale-B_UKBB_EUR_2017
ATF6B	rs6449	rs6449	chr6:32006655	chr6:32038878	C	T	Impedance of whole body	-	Neale B	UKBB	European	2017	-0.01544	0.002105	2.23e-13	-	331284	0	331284	1	IVNT	Neale-B_UKBB_EUR_2017
ATF6B	rs6449	rs6449	chr6:32006655	chr6:32038878	C	T	Intestinal malabsorption	EFO_0009554	Neale B	UKBB	European	2017	0.001044	0.0001191	1.8e-18	+	337199	624	336575	1	risk diff	Neale-B_UKBB_EUR_2017
ATF6B	rs6449	rs6449	chr6:32006655	chr6:32038878	C	T	Leg fat-free mass left	-	Neale B	UKBB	European	2017	0.01469	0.001818	6.58e-16	+	331258	0	331258	1	IVNT	Neale-B_UKBB_EUR_2017
ATF6B	rs6449	rs6449	chr6:32006655	chr6:32038878	C	T	Leg fat-free mass right	-	Neale B	UKBB	European	2017	0.01552	0.001817	1.33e-17	+	331285	0	331285	1	IVNT	Neale-B_UKBB_EUR_2017
ATF6B	rs6449	rs6449	chr6:32006655	chr6:32038878	C	T	Leg predicted mass left	-	Neale B	UKBB	European	2017	0.01453	0.001806	8.61e-16	+	331253	0	331253	1	IVNT	Neale-B_UKBB_EUR_2017
ATF6B	rs6449	rs6449	chr6:32006655	chr6:32038878	C	T	Leg predicted mass right	-	Neale B	UKBB	European	2017	0.01544	0.001805	1.22e-17	+	331285	0	331285	1	IVNT	Neale-B_UKBB_EUR_2017
ATF6B	rs6449	rs6449	chr6:32006655	chr6:32038878	C	T	Medication for cholesterol, blood pressure or diabetes: blood pressure medication	EFO_0007056	Neale B	UKBB	European	2017	-0.009582	0.001771	6.32e-08	-	154702	38548	116154	1	risk diff	Neale-B_UKBB_EUR_2017
ATF6B	rs6449	rs6449	chr6:32006655	chr6:32038878	C	T	Medication for cholesterol, blood pressure or diabetes: cholesterol lowering medication	EFO_0007056	Neale B	UKBB	European	2017	-0.007665	0.001728	9.14e-06	-	154702	35840	118862	1	risk diff	Neale-B_UKBB_EUR_2017
ATF6B	rs6449	rs6449	chr6:32006655	chr6:32038878	C	T	Medication for cholesterol, blood pressure or diabetes: none of the above	EFO_0007056	Neale B	UKBB	European	2017	0.01119	0.001932	6.95e-09	+	154702	103004	51698	1	risk diff	Neale-B_UKBB_EUR_2017
ATF6B	rs6449	rs6449	chr6:32006655	chr6:32038878	C	T	Medication for pain relief, constipation, heartburn: paracetamol	EFO_0007056	Neale B	UKBB	European	2017	-0.005662	0.001143	7.36e-07	-	333581	72882	260699	1	risk diff	Neale-B_UKBB_EUR_2017
ATF6B	rs6449	rs6449	chr6:32006655	chr6:32038878	C	T	Multiple sclerosis	EFO_0003885	Neale B	UKBB	European	2017	0.0006236	0.0001023	1.08e-09	+	337199	460	336739	1	risk diff	Neale-B_UKBB_EUR_2017
ATF6B	rs6449	rs6449	chr6:32006655	chr6:32038878	C	T	Nervous feelings	-	Neale B	UKBB	European	2017	-0.005799	0.001188	1.06e-06	-	328725	77767	250958	1	risk diff	Neale-B_UKBB_EUR_2017
ATF6B	rs6449	rs6449	chr6:32006655	chr6:32038878	C	T	Neuroticism score	EFO_0007660	Neale B	UKBB	European	2017	-0.05387	0.009888	5.11e-08	-	274108	0	274108	1	-	Neale-B_UKBB_EUR_2017
ATF6B	rs6449	rs6449	chr6:32006655	chr6:32038878	C	T	No blood clot, bronchitis, emphysema, asthma, rhinitis, eczema or allergy diagnosed by doctor	-	Neale B	UKBB	European	2017	0.007091	0.001294	4.22e-08	+	336782	228530	108252	1	risk diff	Neale-B_UKBB_EUR_2017
ATF6B	rs6449	rs6449	chr6:32006655	chr6:32038878	C	T	Number of self-reported non-cancer illnesses	EFO_0009801	Neale B	UKBB	European	2017	-0.01152	0.002281	4.46e-07	-	337159	0	337159	1	-	Neale-B_UKBB_EUR_2017
ATF6B	rs6449	rs6449	chr6:32006655	chr6:32038878	C	T	Number of treatments or medications taken	EFO_0007056	Neale B	UKBB	European	2017	-0.01426	0.002215	1.22e-10	-	337159	0	337159	1	-	Neale-B_UKBB_EUR_2017
ATF6B	rs6449	rs6449	chr6:32006655	chr6:32038878	C	T	Other rheumatoid arthritis	EFO_0000685	Neale B	UKBB	European	2017	-0.001214	0.0001479	2.21e-16	-	337199	964	336235	1	risk diff	Neale-B_UKBB_EUR_2017
ATF6B	rs6449	rs6449	chr6:32006655	chr6:32038878	C	T	Self-reported asthma	EFO_0000270	Neale B	UKBB	European	2017	-0.006131	0.0008864	4.62e-12	-	337159	39049	298110	1	risk diff	Neale-B_UKBB_EUR_2017
ATF6B	rs6449	rs6449	chr6:32006655	chr6:32038878	C	T	Self-reported hypertension	EFO_0000537	Neale B	UKBB	European	2017	-0.007636	0.001212	2.94e-10	-	337159	87690	249469	1	risk diff	Neale-B_UKBB_EUR_2017
ATF6B	rs6449	rs6449	chr6:32006655	chr6:32038878	C	T	Self-reported hyperthyroidism or thyrotoxicosis	EFO_0004705;EFO_0004283	Neale B	UKBB	European	2017	0.001376	0.0002397	9.37e-09	+	337159	2547	334612	1	risk diff	Neale-B_UKBB_EUR_2017
ATF6B	rs6449	rs6449	chr6:32006655	chr6:32038878	C	T	Self-reported hypothyroidism or myxoedema	EFO_0004705;EFO_1001055	Neale B	UKBB	European	2017	-0.003345	0.0005897	1.42e-08	-	337159	16376	320783	1	risk diff	Neale-B_UKBB_EUR_2017
ATF6B	rs6449	rs6449	chr6:32006655	chr6:32038878	C	T	Self-reported malabsorption or coeliac disease	EFO_0001060	Neale B	UKBB	European	2017	0.002962	0.0001814	6.06e-60	+	337159	1452	335707	1	risk diff	Neale-B_UKBB_EUR_2017
ATF6B	rs6449	rs6449	chr6:32006655	chr6:32038878	C	T	Self-reported multiple sclerosis	EFO_0003885	Neale B	UKBB	European	2017	0.001577	0.0001669	3.33e-21	+	337159	1228	335931	1	risk diff	Neale-B_UKBB_EUR_2017
ATF6B	rs6449	rs6449	chr6:32006655	chr6:32038878	C	T	Self-reported psoriasis	EFO_0000676	Neale B	UKBB	European	2017	0.001524	0.0002952	2.42e-07	+	337159	3871	333288	1	risk diff	Neale-B_UKBB_EUR_2017
ATF6B	rs6449	rs6449	chr6:32006655	chr6:32038878	C	T	Self-reported rheumatoid arthritis	EFO_0000685	Neale B	UKBB	European	2017	-0.002474	0.0002897	1.34e-17	-	337159	3730	333429	1	risk diff	Neale-B_UKBB_EUR_2017
ATF6B	rs6449	rs6449	chr6:32006655	chr6:32038878	C	T	Sitting height	EFO_0004339	Neale B	UKBB	European	2017	0.01401	0.002134	5.29e-11	+	336172	0	336172	1	IVNT	Neale-B_UKBB_EUR_2017
ATF6B	rs6449	rs6449	chr6:32006655	chr6:32038878	C	T	Systolic blood pressure	EFO_0006335	Neale B	UKBB	European	2017	-0.01789	0.002792	1.47e-10	-	317754	0	317754	1	IVNT	Neale-B_UKBB_EUR_2017
ATF6B	rs6449	rs6449	chr6:32006655	chr6:32038878	C	T	Treatment with methotrexate	EFO_0007056	Neale B	UKBB	European	2017	-0.00124	0.0002007	6.39e-10	-	337159	1778	335381	1	risk diff	Neale-B_UKBB_EUR_2017
ATF6B	rs6449	rs6449	chr6:32006655	chr6:32038878	C	T	Treatment with paracetamol	EFO_0007056	Neale B	UKBB	European	2017	-0.00498	0.001068	3.09e-06	-	337159	62050	275109	1	risk diff	Neale-B_UKBB_EUR_2017
ATF6B	rs6449	rs6449	chr6:32006655	chr6:32038878	C	T	Trunk fat-free mass	-	Neale B	UKBB	European	2017	0.01933	0.001739	1.09e-28	+	331030	0	331030	1	IVNT	Neale-B_UKBB_EUR_2017
ATF6B	rs6449	rs6449	chr6:32006655	chr6:32038878	C	T	Trunk predicted mass	-	Neale B	UKBB	European	2017	0.01907	0.001733	3.78e-28	+	330995	0	330995	1	IVNT	Neale-B_UKBB_EUR_2017
ATF6B	rs6449	rs6449	chr6:32006655	chr6:32038878	C	T	Unspecified haematuria	-	Neale B	UKBB	European	2017	-0.001928	0.0004047	1.9e-06	-	337199	7363	329836	1	risk diff	Neale-B_UKBB_EUR_2017
ATF6B	rs6449	rs6449	chr6:32006655	chr6:32038878	C	T	Vascular or heart problems diagnosed by doctor: high blood pressure	EFO_0004325	Neale B	UKBB	European	2017	-0.007963	0.001228	9e-11	-	336683	91033	245650	1	risk diff	Neale-B_UKBB_EUR_2017
ATF6B	rs6449	rs6449	chr6:32006655	chr6:32038878	C	T	Vascular or heart problems diagnosed by doctor: none of the above	-	Neale B	UKBB	European	2017	0.008656	0.001261	6.8e-12	+	336683	236530	100153	1	risk diff	Neale-B_UKBB_EUR_2017
ATF6B	rs6449	rs6449	chr6:32006655	chr6:32038878	C	T	Weight	EFO_0004338	Neale B	UKBB	European	2017	0.01206	0.002413	5.77e-07	+	336227	0	336227	1	IVNT	Neale-B_UKBB_EUR_2017
ATF6B	rs6449	rs6449	chr6:32006655	chr6:32038878	C	T	Whole body fat-free mass	-	Neale B	UKBB	European	2017	0.01776	0.001746	2.71e-24	+	331291	0	331291	1	IVNT	Neale-B_UKBB_EUR_2017
ATF6B	rs6449	rs6449	chr6:32006655	chr6:32038878	C	T	Whole body water mass	-	Neale B	UKBB	European	2017	0.01784	0.001748	1.95e-24	+	331315	0	331315	1	IVNT	Neale-B_UKBB_EUR_2017
ATF6B	rs6449	rs6449	chr6:32006655	chr6:32038878	C	T	Worrier or anxious feelings	EFO_0009863	Neale B	UKBB	European	2017	-0.007637	0.001371	2.51e-08	-	328717	186559	142158	1	risk diff	Neale-B_UKBB_EUR_2017
ATF6B	rs6449	rs6449	chr6:32006655	chr6:32038878	C	T	Rheumatoid arthritis	EFO_0000685	Okada Y	24390342	European	2014	-0.3293	0.01646	8.8e-90	-	58284	14361	43923	18	log OR	Okada-Y_RA_EUR_2014
ATF6B	rs6449	rs6449	chr6:32006655	chr6:32038878	C	T	Rheumatoid arthritis	EFO_0000685	Okada Y	24390342	Mixed	2014	-0.2776	0.01358	4.8e-82	-	80799	19234	61565	22	log OR	Okada-Y_RA_Mixed_2014
ATF6B	rs6449	rs6449	chr6:32006655	chr6:32038878	C	T	Coronary artery disease	EFO_0000378;EFO_0001645	van der Harst P	29212778	Mixed	2018	-0.0297	0.0066	5.87e-06	-	547261	122733	424528	2	log OR	van-der-Harst-P_CAD_Mixed_2018
AIF1	rs2261033	rs2261033	chr6:31603591	chr6:31635814	G	A	Eosinophil count	EFO_0004586	Astle W	27863252	European	2016	0.03199	0.003594	5.47e-19	+	173480	0	173480	2	IVNT	Astle-W_Blood-Cell-Traits_EUR_2016
AIF1	rs2261033	rs2261033	chr6:31603591	chr6:31635814	G	A	Eosinophil percentage of white cells	EFO_0004586	Astle W	27863252	European	2016	0.01654	0.00359	4.08e-06	+	173480	0	173480	2	IVNT	Astle-W_Blood-Cell-Traits_EUR_2016
AIF1	rs2261033	rs2261033	chr6:31603591	chr6:31635814	G	A	Granulocyte count	EFO_0004586	Astle W	27863252	European	2016	0.03624	0.003619	1.36e-23	+	173480	0	173480	2	IVNT	Astle-W_Blood-Cell-Traits_EUR_2016
AIF1	rs2261033	rs2261033	chr6:31603591	chr6:31635814	G	A	Lymphocyte count	EFO_0004586	Astle W	27863252	European	2016	0.03862	0.003628	1.83e-26	+	173480	0	173480	2	IVNT	Astle-W_Blood-Cell-Traits_EUR_2016
AIF1	rs2261033	rs2261033	chr6:31603591	chr6:31635814	G	A	Mean corpuscular hemoglobin	EFO_0004586	Astle W	27863252	European	2016	-0.02099	0.003559	3.72e-09	-	173480	0	173480	2	IVNT	Astle-W_Blood-Cell-Traits_EUR_2016
AIF1	rs2261033	rs2261033	chr6:31603591	chr6:31635814	G	A	Mean corpuscular volume	EFO_0004586	Astle W	27863252	European	2016	-0.01733	0.003547	1.02e-06	-	173480	0	173480	2	IVNT	Astle-W_Blood-Cell-Traits_EUR_2016
AIF1	rs2261033	rs2261033	chr6:31603591	chr6:31635814	G	A	Mean platelet volume	EFO_0004586	Astle W	27863252	European	2016	-0.02199	0.003647	1.64e-09	-	173480	0	173480	2	IVNT	Astle-W_Blood-Cell-Traits_EUR_2016
AIF1	rs2261033	rs2261033	chr6:31603591	chr6:31635814	G	A	Monocyte count	EFO_0004586	Astle W	27863252	European	2016	0.02214	0.0036	7.8e-10	+	173480	0	173480	2	IVNT	Astle-W_Blood-Cell-Traits_EUR_2016
AIF1	rs2261033	rs2261033	chr6:31603591	chr6:31635814	G	A	Myeloid white cell count	EFO_0004586	Astle W	27863252	European	2016	0.03687	0.003628	2.92e-24	+	173480	0	173480	2	IVNT	Astle-W_Blood-Cell-Traits_EUR_2016
AIF1	rs2261033	rs2261033	chr6:31603591	chr6:31635814	G	A	Neutrophil count	EFO_0004586	Astle W	27863252	European	2016	0.03433	0.00361	1.91e-21	+	173480	0	173480	2	IVNT	Astle-W_Blood-Cell-Traits_EUR_2016
AIF1	rs2261033	rs2261033	chr6:31603591	chr6:31635814	G	A	Platelet count	EFO_0004586	Astle W	27863252	European	2016	0.02706	0.003672	1.71e-13	+	173480	0	173480	2	IVNT	Astle-W_Blood-Cell-Traits_EUR_2016
AIF1	rs2261033	rs2261033	chr6:31603591	chr6:31635814	G	A	Platelet distribution width	EFO_0004586	Astle W	27863252	European	2016	-0.0227	0.003623	3.72e-10	-	173480	0	173480	2	IVNT	Astle-W_Blood-Cell-Traits_EUR_2016
AIF1	rs2261033	rs2261033	chr6:31603591	chr6:31635814	G	A	Plateletcrit	EFO_0004586	Astle W	27863252	European	2016	0.0197	0.003683	8.89e-08	+	173480	0	173480	2	IVNT	Astle-W_Blood-Cell-Traits_EUR_2016
AIF1	rs2261033	rs2261033	chr6:31603591	chr6:31635814	G	A	Reticulocyte count	EFO_0004586	Astle W	27863252	European	2016	0.01765	0.00362	1.09e-06	+	173480	0	173480	2	IVNT	Astle-W_Blood-Cell-Traits_EUR_2016
AIF1	rs2261033	rs2261033	chr6:31603591	chr6:31635814	G	A	Sum basophil neutrophil counts	EFO_0004586	Astle W	27863252	European	2016	0.0346	0.003617	1.12e-21	+	173480	0	173480	2	IVNT	Astle-W_Blood-Cell-Traits_EUR_2016
AIF1	rs2261033	rs2261033	chr6:31603591	chr6:31635814	G	A	Sum eosinophil basophil counts	EFO_0004586	Astle W	27863252	European	2016	0.03287	0.003598	6.57e-20	+	173480	0	173480	2	IVNT	Astle-W_Blood-Cell-Traits_EUR_2016
AIF1	rs2261033	rs2261033	chr6:31603591	chr6:31635814	G	A	Sum neutrophil eosinophil counts	EFO_0004586	Astle W	27863252	European	2016	0.03601	0.003613	2.16e-23	+	173480	0	173480	2	IVNT	Astle-W_Blood-Cell-Traits_EUR_2016
AIF1	rs2261033	rs2261033	chr6:31603591	chr6:31635814	G	A	White blood cell count	EFO_0004586	Astle W	27863252	European	2016	0.04645	0.003612	7.63e-38	+	173480	0	173480	2	IVNT	Astle-W_Blood-Cell-Traits_EUR_2016
AIF1	rs2261033	rs2261033	chr6:31603591	chr6:31635814	G	A	IgA deficiency	EFO_1001929	Bronson P	27723758	European	2016	-0.4969	0.04594	2.87e-27	-	6487	1635	4852	7	log OR	Bronson-P_IgAD_EUR_2016
AIF1	rs2261033	rs2261033	chr6:31603591	chr6:31635814	G	A	Atopic dermatitis	EFO_0000274	EAGLE	26482879	Mixed	2015	0.08507	0.01917	9.24e-06	+	103066	18900	84166	22	log OR	EAGLE_Eczema_Mixed_2015
AIF1	rs2261033	rs2261033	chr6:31603591	chr6:31635814	G	A	Height in females	EFO_0004339	GIANT	23754948	European	2013	-0.026	0.0056	3.47e-06	-	73124	0	73124	46	Z-score	GIANT_Height-F_EUR_2013
AIF1	rs2261033	rs2261033	chr6:31603591	chr6:31635814	G	A	Height in males	EFO_0004339	GIANT	23754948	European	2013	-0.035	0.006	9.05e-09	-	60548	0	60548	46	Z-score	GIANT_Height-M_EUR_2013
AIF1	rs2261033	rs2261033	chr6:31603591	chr6:31635814	G	A	Height tails	EFO_0004339	GIANT	23563607	European	2013	-0.13	0.025	1.7e-07	-	15981	7988	7993	51	log OR	GIANT_Height-Tails_EUR_2013
AIF1	rs2261033	rs2261033	chr6:31603591	chr6:31635814	G	A	Height	EFO_0004339	GIANT	20881960	European	2010	NA	NA	6.55e-12	NA	133833	0	133833	46	Z-score	GIANT_Height_EUR_2010
AIF1	rs2261033	rs2261033	chr6:31603591	chr6:31635814	G	A	Height	EFO_0004339	GIANT	23754948	European	2013	-0.03019	0.004094	1.65e-13	-	133672	0	133672	46	Z-score	GIANT_Height_EUR_2013
AIF1	rs2261033	rs2261033	chr6:31603591	chr6:31635814	G	A	Height	EFO_0004339	GIANT	25282103	European	2014	-0.035	0.0029	2.2e-32	-	251827	0	251827	79	Z-score	GIANT_Height_EUR_2014
AIF1	rs2261033	rs2261033	chr6:31603591	chr6:31635814	G	A	Height	EFO_0004339	GIANT	28146470	European	2017	-0.025	0.0032	2.8e-14	-	381625	0	381625	106	IVNT	GIANT_Height_EUR_2017
AIF1	rs2261033	rs2261033	chr6:31603591	chr6:31635814	G	A	Waist hip ratio in non-smokers	EFO_0004343	GIANT	28443625	Mixed	2017	0.0126	0.0028	7.6e-06	+	145272	0	145272	73	IVNT	GIANT_WHR-Non-smokers_Mixed_2017
AIF1	rs2261033	rs2261033	chr6:31603591	chr6:31635814	G	A	Waist hip ratio adjusted for smoking	EFO_0007788	GIANT	28443625	European	2017	0.0204	0.0036	2.25e-08	+	165324	0	165324	66	IVNT	GIANT_WHR-adjusted-Smoking_EUR_2017
AIF1	rs2261033	rs2261033	chr6:31603591	chr6:31635814	G	A	Waist hip ratio adjusted for smoking	EFO_0007788	GIANT	28443625	Mixed	2017	0.0193	0.0034	1.92e-08	+	184009	0	184009	73	IVNT	GIANT_WHR-adjusted-Smoking_Mixed_2017
AIF1	rs2261033	rs2261033	chr6:31603591	chr6:31635814	G	A	Weight	EFO_0004338	GIANT	23754948	European	2013	-0.02205	0.004416	5.94e-07	-	125903	0	125903	46	IVNT	GIANT_Weight_EUR_2013
AIF1	rs2261033	rs2261033	chr6:31603591	chr6:31635814	G	A	Total cholesterol	EFO_0004574	GLGC	24097068	European	2013	0.0187	0.0036	4.47e-07	+	183507	0	183507	60	IVNT	GLGC_TC_EUR_2013
AIF1	rs2261033	rs2261033	chr6:31603591	chr6:31635814	G	A	Total cholesterol	EFO_0004574	GLGC	20686565	Mixed	2010	0.026	0.0051	4.25e-07	+	100184	0	100184	46	Z-score	GLGC_TC_Mixed_2010
AIF1	rs2261033	rs2261033	chr6:31603591	chr6:31635814	G	A	Height	EFO_0004339	GIANT	20881960	European	2010	NA	NA	6.55e-12	NA	133653	-	-	-	-	GRASP
AIF1	rs2261033	rs2261033	chr6:31603591	chr6:31635814	G	A	Idiopathic membranous nephropathy	EFO_0004254	Stanescu HC	21323541	European	2011	NA	NA	1.87e-19	NA	2894	-	-	-	-	GRASP
AIF1	rs2261033	rs2261033	chr6:31603591	chr6:31635814	G	A	Rheumatoid arthritis	EFO_0000685	Plenge RM	17804836	European	2007	NA	NA	3.09e-42	NA	3324	-	-	-	-	GRASP
AIF1	rs2261033	rs2261033	chr6:31603591	chr6:31635814	G	A	Rheumatoid arthritis	EFO_0000685	Gregersen PK	19503088	European	2009	NA	NA	9.34e-50	NA	6922	-	-	-	-	GRASP
AIF1	rs2261033	rs2261033	chr6:31603591	chr6:31635814	G	A	Rheumatoid arthritis	EFO_0000685	Stahl E	20453842	European	2010	NA	NA	3.56e-105	NA	25708	-	-	-	-	GRASP
AIF1	rs2261033	rs2261033	chr6:31603591	chr6:31635814	G	A	Rheumatoid arthritis ACPA positive	EFO_0000685	Padyukov L	21156761	European	2010	NA	NA	1.98e-30	NA	2226	-	-	-	-	GRASP
AIF1	rs2261033	rs2261033	chr6:31603591	chr6:31635814	G	A	Systemic sclerosis	EFO_0000717	Radstake TR	20383147	European	2010	NA	NA	9.83e-08	NA	7467	-	-	-	-	GRASP
AIF1	rs2261033	rs2261033	chr6:31603591	chr6:31635814	G	A	Total cholesterol	NCIT_C61032;NCIT_C105586	GLGC	20686565	Mixed	2010	NA	NA	4.25e-07	NA	100184	-	-	-	-	GRASP
AIF1	rs2261033	rs2261033	chr6:31603591	chr6:31635814	G	A	Ulcerative colitis	EFO_0000729	IBDGC	23128233	European	2012	NA	NA	1.87e-07	NA	20672	6945	13727	8	log OR	IBDGC_Ulcerative-Colitis_EUR_2012
AIF1	rs2261033	rs2261033	chr6:31603591	chr6:31635814	G	A	Primary sclerosing cholangitis	EFO_0004268	Ji S	27992413	European	2017	-0.3619	0.03	3.37e-35	-	14890	2871	12019	3	log OR	Ji-S_PSC_EUR_2017
AIF1	rs2261033	rs2261033	chr6:31603591	chr6:31635814	G	A	Ankylosing spondylitis	EFO_0003898	Neale B	UKBB	European	2017	0.0002565	4.62e-05	2.81e-08	+	337199	119	337080	1	risk diff	Neale-B_UKBB_EUR_2017
AIF1	rs2261033	rs2261033	chr6:31603591	chr6:31635814	G	A	Arm fat-free mass left	-	Neale B	UKBB	European	2017	-0.01574	0.001558	5.54e-24	-	331159	0	331159	1	IVNT	Neale-B_UKBB_EUR_2017
AIF1	rs2261033	rs2261033	chr6:31603591	chr6:31635814	G	A	Arm fat-free mass right	-	Neale B	UKBB	European	2017	-0.01577	0.001527	5.48e-25	-	331221	0	331221	1	IVNT	Neale-B_UKBB_EUR_2017
AIF1	rs2261033	rs2261033	chr6:31603591	chr6:31635814	G	A	Arm predicted mass left	-	Neale B	UKBB	European	2017	-0.01561	0.001552	8.72e-24	-	331146	0	331146	1	IVNT	Neale-B_UKBB_EUR_2017
AIF1	rs2261033	rs2261033	chr6:31603591	chr6:31635814	G	A	Arm predicted mass right	-	Neale B	UKBB	European	2017	-0.01628	0.001522	1.07e-26	-	331216	0	331216	1	IVNT	Neale-B_UKBB_EUR_2017
AIF1	rs2261033	rs2261033	chr6:31603591	chr6:31635814	G	A	Basal metabolic rate	EFO_0007777	Neale B	UKBB	European	2017	-0.01741	0.001625	8.77e-27	-	331307	0	331307	1	IVNT	Neale-B_UKBB_EUR_2017
AIF1	rs2261033	rs2261033	chr6:31603591	chr6:31635814	G	A	Comparative height size at age 10	-	Neale B	UKBB	European	2017	-0.01649	0.001673	6.5e-23	-	332021	0	332021	1	-	Neale-B_UKBB_EUR_2017
AIF1	rs2261033	rs2261033	chr6:31603591	chr6:31635814	G	A	Forced expiratory volume in 1-second, predicted	EFO_0004314	Neale B	UKBB	European	2017	-0.01263	0.002758	4.69e-06	-	110423	0	110423	1	IVNT	Neale-B_UKBB_EUR_2017
AIF1	rs2261033	rs2261033	chr6:31603591	chr6:31635814	G	A	Forced vital capacity	EFO_0004312	Neale B	UKBB	European	2017	-0.01715	0.001991	7.26e-18	-	307638	0	307638	1	IVNT	Neale-B_UKBB_EUR_2017
AIF1	rs2261033	rs2261033	chr6:31603591	chr6:31635814	G	A	Forced vital capacity, best measure	EFO_0004312	Neale B	UKBB	European	2017	-0.01699	0.002186	7.91e-15	-	255492	0	255492	1	IVNT	Neale-B_UKBB_EUR_2017
AIF1	rs2261033	rs2261033	chr6:31603591	chr6:31635814	G	A	Hand grip strength left	EFO_0006941	Neale B	UKBB	European	2017	-0.01208	0.001768	8.3e-12	-	335821	0	335821	1	IVNT	Neale-B_UKBB_EUR_2017
AIF1	rs2261033	rs2261033	chr6:31603591	chr6:31635814	G	A	Hand grip strength right	EFO_0006941	Neale B	UKBB	European	2017	-0.01151	0.001771	8.13e-11	-	335842	0	335842	1	IVNT	Neale-B_UKBB_EUR_2017
AIF1	rs2261033	rs2261033	chr6:31603591	chr6:31635814	G	A	Hearing difficulty or problems with background noise	EFO_0004238	Neale B	UKBB	European	2017	0.008368	0.001196	2.63e-12	+	330759	125089	205670	1	risk diff	Neale-B_UKBB_EUR_2017
AIF1	rs2261033	rs2261033	chr6:31603591	chr6:31635814	G	A	Height	EFO_0004339	Neale B	UKBB	European	2017	-0.02935	0.001741	1.06e-63	-	336474	0	336474	1	IVNT	Neale-B_UKBB_EUR_2017
AIF1	rs2261033	rs2261033	chr6:31603591	chr6:31635814	G	A	Hip circumference	EFO_0005093	Neale B	UKBB	European	2017	-0.01262	0.002428	2.02e-07	-	336601	0	336601	1	IVNT	Neale-B_UKBB_EUR_2017
AIF1	rs2261033	rs2261033	chr6:31603591	chr6:31635814	G	A	Impedance of leg left	-	Neale B	UKBB	European	2017	0.01021	0.002235	4.88e-06	+	331296	0	331296	1	IVNT	Neale-B_UKBB_EUR_2017
AIF1	rs2261033	rs2261033	chr6:31603591	chr6:31635814	G	A	Intestinal malabsorption	EFO_0009554	Neale B	UKBB	European	2017	-0.001547	0.0001057	1.57e-48	-	337199	624	336575	1	risk diff	Neale-B_UKBB_EUR_2017
AIF1	rs2261033	rs2261033	chr6:31603591	chr6:31635814	G	A	Leg fat-free mass left	-	Neale B	UKBB	European	2017	-0.01579	0.001614	1.35e-22	-	331258	0	331258	1	IVNT	Neale-B_UKBB_EUR_2017
AIF1	rs2261033	rs2261033	chr6:31603591	chr6:31635814	G	A	Leg fat-free mass right	-	Neale B	UKBB	European	2017	-0.01646	0.001613	1.94e-24	-	331285	0	331285	1	IVNT	Neale-B_UKBB_EUR_2017
AIF1	rs2261033	rs2261033	chr6:31603591	chr6:31635814	G	A	Leg predicted mass left	-	Neale B	UKBB	European	2017	-0.01563	0.001603	1.84e-22	-	331253	0	331253	1	IVNT	Neale-B_UKBB_EUR_2017
AIF1	rs2261033	rs2261033	chr6:31603591	chr6:31635814	G	A	Leg predicted mass right	-	Neale B	UKBB	European	2017	-0.01632	0.001603	2.32e-24	-	331285	0	331285	1	IVNT	Neale-B_UKBB_EUR_2017
AIF1	rs2261033	rs2261033	chr6:31603591	chr6:31635814	G	A	Medication for cholesterol, blood pressure or diabetes: cholesterol lowering medication	EFO_0007056	Neale B	UKBB	European	2017	0.007341	0.001534	1.71e-06	+	154702	35840	118862	1	risk diff	Neale-B_UKBB_EUR_2017
AIF1	rs2261033	rs2261033	chr6:31603591	chr6:31635814	G	A	Medication for cholesterol, blood pressure or diabetes: none of the above	EFO_0007056	Neale B	UKBB	European	2017	-0.009446	0.001715	3.66e-08	-	154702	103004	51698	1	risk diff	Neale-B_UKBB_EUR_2017
AIF1	rs2261033	rs2261033	chr6:31603591	chr6:31635814	G	A	Medication for pain relief, constipation, heartburn: none of the above	EFO_0007056	Neale B	UKBB	European	2017	-0.005501	0.001227	7.41e-06	-	333581	184936	148645	1	risk diff	Neale-B_UKBB_EUR_2017
AIF1	rs2261033	rs2261033	chr6:31603591	chr6:31635814	G	A	Number of treatments or medications taken	EFO_0007056	Neale B	UKBB	European	2017	0.01217	0.001966	6.04e-10	+	337159	0	337159	1	-	Neale-B_UKBB_EUR_2017
AIF1	rs2261033	rs2261033	chr6:31603591	chr6:31635814	G	A	Other rheumatoid arthritis	EFO_0000685	Neale B	UKBB	European	2017	0.001102	0.0001313	4.7e-17	+	337199	964	336235	1	risk diff	Neale-B_UKBB_EUR_2017
AIF1	rs2261033	rs2261033	chr6:31603591	chr6:31635814	G	A	Overall health rating	-	Neale B	UKBB	European	2017	0.009991	0.00178	2e-08	+	336020	0	336020	1	-	Neale-B_UKBB_EUR_2017
AIF1	rs2261033	rs2261033	chr6:31603591	chr6:31635814	G	A	Self-reported ankylosing spondylitis	EFO_0003898	Neale B	UKBB	European	2017	0.001465	0.0001316	8.64e-29	+	337159	968	336191	1	risk diff	Neale-B_UKBB_EUR_2017
AIF1	rs2261033	rs2261033	chr6:31603591	chr6:31635814	G	A	Self-reported high cholesterol	EFO_0008111	Neale B	UKBB	European	2017	0.004284	0.0008034	9.7e-08	+	337159	41296	295863	1	risk diff	Neale-B_UKBB_EUR_2017
AIF1	rs2261033	rs2261033	chr6:31603591	chr6:31635814	G	A	Self-reported hypothyroidism or myxoedema	EFO_0004705;EFO_1001055	Neale B	UKBB	European	2017	0.00247	0.0005235	2.37e-06	+	337159	16376	320783	1	risk diff	Neale-B_UKBB_EUR_2017
AIF1	rs2261033	rs2261033	chr6:31603591	chr6:31635814	G	A	Self-reported malabsorption or coeliac disease	EFO_0001060	Neale B	UKBB	European	2017	-0.003805	0.0001609	1.6e-123	-	337159	1452	335707	1	risk diff	Neale-B_UKBB_EUR_2017
AIF1	rs2261033	rs2261033	chr6:31603591	chr6:31635814	G	A	Self-reported multiple sclerosis	EFO_0003885	Neale B	UKBB	European	2017	-0.001017	0.0001481	6.57e-12	-	337159	1228	335931	1	risk diff	Neale-B_UKBB_EUR_2017
AIF1	rs2261033	rs2261033	chr6:31603591	chr6:31635814	G	A	Self-reported polymyalgia rheumatica	EFO_0008518	Neale B	UKBB	European	2017	0.0005683	0.000112	3.84e-07	+	337159	700	336459	1	risk diff	Neale-B_UKBB_EUR_2017
AIF1	rs2261033	rs2261033	chr6:31603591	chr6:31635814	G	A	Self-reported psoriasis	EFO_0000676	Neale B	UKBB	European	2017	-0.00198	0.000262	4.07e-14	-	337159	3871	333288	1	risk diff	Neale-B_UKBB_EUR_2017
AIF1	rs2261033	rs2261033	chr6:31603591	chr6:31635814	G	A	Self-reported rheumatoid arthritis	EFO_0000685	Neale B	UKBB	European	2017	0.002813	0.0002571	7.51e-28	+	337159	3730	333429	1	risk diff	Neale-B_UKBB_EUR_2017
AIF1	rs2261033	rs2261033	chr6:31603591	chr6:31635814	G	A	Seropositive rheumatoid arthritis	EFO_0000685	Neale B	UKBB	European	2017	0.0002959	6e-05	8.28e-07	+	337199	201	336998	1	risk diff	Neale-B_UKBB_EUR_2017
AIF1	rs2261033	rs2261033	chr6:31603591	chr6:31635814	G	A	Sitting height	EFO_0004339	Neale B	UKBB	European	2017	-0.02994	0.001894	3e-56	-	336172	0	336172	1	IVNT	Neale-B_UKBB_EUR_2017
AIF1	rs2261033	rs2261033	chr6:31603591	chr6:31635814	G	A	Taking other prescription medications	EFO_0007056	Neale B	UKBB	European	2017	0.006337	0.001228	2.46e-07	+	336330	158113	178217	1	risk diff	Neale-B_UKBB_EUR_2017
AIF1	rs2261033	rs2261033	chr6:31603591	chr6:31635814	G	A	Treatment with folic acid product	EFO_0007056	Neale B	UKBB	European	2017	0.001004	0.0002223	6.34e-06	+	337159	2779	334380	1	risk diff	Neale-B_UKBB_EUR_2017
AIF1	rs2261033	rs2261033	chr6:31603591	chr6:31635814	G	A	Treatment with methotrexate	EFO_0007056	Neale B	UKBB	European	2017	0.001489	0.0001781	6.28e-17	+	337159	1778	335381	1	risk diff	Neale-B_UKBB_EUR_2017
AIF1	rs2261033	rs2261033	chr6:31603591	chr6:31635814	G	A	Treatment with simvastatin	EFO_0007056	Neale B	UKBB	European	2017	0.003915	0.0007773	4.74e-07	+	337159	38492	298667	1	risk diff	Neale-B_UKBB_EUR_2017
AIF1	rs2261033	rs2261033	chr6:31603591	chr6:31635814	G	A	Treatment with sulfasalazine	EFO_0007056	Neale B	UKBB	European	2017	0.0007282	0.0001077	1.39e-11	+	337159	648	336511	1	risk diff	Neale-B_UKBB_EUR_2017
AIF1	rs2261033	rs2261033	chr6:31603591	chr6:31635814	G	A	Treatment with sulphasalazine	EFO_0007056	Neale B	UKBB	European	2017	0.000272	5.62e-05	1.3e-06	+	337159	176	336983	1	risk diff	Neale-B_UKBB_EUR_2017
AIF1	rs2261033	rs2261033	chr6:31603591	chr6:31635814	G	A	Trunk fat-free mass	-	Neale B	UKBB	European	2017	-0.01962	0.001544	5.12e-37	-	331030	0	331030	1	IVNT	Neale-B_UKBB_EUR_2017
AIF1	rs2261033	rs2261033	chr6:31603591	chr6:31635814	G	A	Trunk predicted mass	-	Neale B	UKBB	European	2017	-0.01945	0.001539	1.32e-36	-	330995	0	330995	1	IVNT	Neale-B_UKBB_EUR_2017
AIF1	rs2261033	rs2261033	chr6:31603591	chr6:31635814	G	A	Unspecified haematuria	-	Neale B	UKBB	European	2017	0.001946	0.0003592	6.05e-08	+	337199	7363	329836	1	risk diff	Neale-B_UKBB_EUR_2017
AIF1	rs2261033	rs2261033	chr6:31603591	chr6:31635814	G	A	Weight	EFO_0004338	Neale B	UKBB	European	2017	-0.01456	0.002142	1.07e-11	-	336227	0	336227	1	IVNT	Neale-B_UKBB_EUR_2017
AIF1	rs2261033	rs2261033	chr6:31603591	chr6:31635814	G	A	Whole body fat-free mass	-	Neale B	UKBB	European	2017	-0.01855	0.00155	5.05e-33	-	331291	0	331291	1	IVNT	Neale-B_UKBB_EUR_2017
AIF1	rs2261033	rs2261033	chr6:31603591	chr6:31635814	G	A	Whole body water mass	-	Neale B	UKBB	European	2017	-0.0184	0.001552	1.99e-32	-	331315	0	331315	1	IVNT	Neale-B_UKBB_EUR_2017
AIF1	rs2261033	rs2261033	chr6:31603591	chr6:31635814	G	A	Rheumatoid arthritis	EFO_0000685	Okada Y	24390342	European	2014	0.4463	0.01595	7e-183	+	58284	14361	43923	18	log OR	Okada-Y_RA_EUR_2014
AIF1	rs2261033	rs2261033	chr6:31603591	chr6:31635814	G	A	Rheumatoid arthritis	EFO_0000685	Okada Y	24390342	Mixed	2014	0.4463	0.01595	4.2e-183	+	80799	19234	61565	22	log OR	Okada-Y_RA_Mixed_2014
AIF1	rs2261033	rs2261033	chr6:31603591	chr6:31635814	G	A	Schizophrenia	EFO_0000692	PGC	25056061	Mixed	2014	0.0682	0.0111	8.46e-10	+	82315	35476	46839	49	log OR	PGC_Schizophrenia_Mixed_2014
AIF1	rs2261033	rs2261033	chr6:31603591	chr6:31635814	G	A	Rheumatoid arthritis	EFO_0000685	Stahl E	20453842	European	2010	0.5188	0.02431	3.56e-105	+	25699	5538	20161	6	log OR	Stahl-E_RA_EUR_2010

## Sheet: Supplementary Table 1-3
Supplementary Table 1-3. Anti-AS drug targets identified by DGIdb(drug-gene interaction database).
gene	drug	interaction_types	sources	pmids	interaction score
MAPK14	pirfenidone	n/a	TdgClinicalTrial		0.12
MAPK14	sorafenib	n/a	DTC|PharmGKB	19195885	0.03
MAPK14	doxorubicin	n/a	NCI	16905201|15557793	0.03
MAPK14	dasatinib	n/a	DTC	18180381	0.02

## Sheet: Supplementary Table 1-4
Supplementary Table 1-4. Molecular docking score of MAPK14 with four potential drugs.
Drug	Binding Energy（kcal·mol-1）	Hydrogen	Amino acid residues that interact with the inhibitor
		Bond
Dasatinib	-9	3	ARG-70、ASP-168、THR-106
Pirfenidone	-9.7	0	TYR-35、PHE-169、IEU-167
Doxorubicin	-8.5	4	PHE-169、ARG-67、HIS-148、ARG-70、
Sorafenib	-12	4	GLU-71、ASP-168、MET-109
Docking Parameters
PDB ID	6zwp
Center（x，y，z）	(-0.1, 6.9, -17.4)
Size（x，y，z）	(23, 27, 29)
